# Supplementary material for: Fabrication of triboelectric polymer films via repeated rheological forging for ultrahigh surface charge density
Source: Nat Commun. 2022 Jul 14;13:4083. doi: 10.1038/s41467-022-31822-2 (PMC9283396; doi:10.1038/s41467-022-31822-2)
Supplement: Supplementary file 6 — Source Data [file 41467_2022_31822_MOESM6_ESM.xlsx]

## Sheet: Figure 2a
	commercial		1		2		3		4
strain	stress	strain	stress	strain	stress	strain	stress	strain	stress
0	0.2038	0.07	1.43602	0.07	2.1312	0	0.72064	0.07	2.38873
0.22	0.46417	0.33	1.70261	0.35	2.48482	0.23	1.2295	0.33	2.55383
0.5	0.71774	0.62	1.96155	0.65	2.82878	0.5	1.72503	0.62	2.73398
0.8	0.96451	0.89	2.21283	0.9	3.16309	0.79	2.20723	0.9	2.90397
1.05	1.20449	1.16	2.45645	1.2	3.48774	1.06	2.67609	1.17	3.06423
1.34	1.43767	1.46	2.6924	1.47	3.80275	1.33	3.13162	1.46	3.23242
1.62	1.66406	1.71	2.9207	1.75	4.10809	1.63	3.57382	1.72	3.37978
1.89	1.88366	2.02	3.14134	2.03	4.40378	1.88	4.00269	2.02	3.54583
2.18	2.09646	2.27	3.35432	2.29	4.68982	2.19	4.41822	2.28	3.68633
2.44	2.30246	2.55	3.55963	2.6	4.96621	2.45	4.82043	2.56	3.83413
2.74	2.50168	2.85	3.75729	2.85	5.23294	2.72	5.2093	2.85	3.98341
3	2.69409	3.1	3.94728	3.14	5.49001	3.01	5.58483	3.11	4.11401
3.28	2.87972	3.4	4.12962	3.42	5.73744	3.27	5.94704	3.41	4.26093
3.57	3.05854	3.66	4.3043	3.68	5.97521	3.57	6.29591	3.67	4.38502
3.82	3.23058	3.95	4.47131	3.98	6.20332	3.83	6.63145	3.96	4.51992
4.13	3.39581	4.23	4.63067	4.24	6.42178	4.12	6.95366	4.23	4.64222
4.38	3.55426	4.49	4.78236	4.54	6.63059	4.39	7.26253	4.5	4.76137
4.67	3.70591	4.79	4.9264	4.8	6.82974	4.66	7.55807	4.79	4.88585
4.95	3.85076	5.05	5.06277	5.08	7.01924	4.96	7.84028	5.05	4.99441
5.22	3.98882	5.35	5.19149	5.37	7.19908	5.21	8.10916	5.35	5.11612
5.51	4.12009	5.61	5.31254	5.62	7.36927	5.51	8.3647	5.62	5.22242
5.77	4.24456	5.89	5.42594	5.93	7.5298	5.78	8.60692	5.89	5.32567
6.07	4.36224	6.18	5.53167	6.19	7.68069	6.06	8.8358	6.18	5.43318
6.34	4.47312	6.43	5.62974	6.47	7.82191	6.34	9.05134	6.44	5.52661
6.61	4.5772	6.74	5.72016	6.76	7.95349	6.6	9.25356	6.74	5.63094
6.9	4.6745	6.99	5.80291	7.01	8.0754	6.91	9.44244	7	5.71836
7.16	4.74736	7.29	5.82389	7.32	8.1077	7.16	9.57237	7.29	5.81257
7.46	4.80949	7.56	5.838	7.57	8.13742	7.46	9.67772	7.57	5.90024
7.72	4.87097	7.82	5.85122	7.87	8.17238	7.73	9.78386	7.83	5.97875
8.01	4.92209	8.13	5.86428	8.14	8.19583	7.99	9.88584	8.13	6.06586
8.28	4.96971	8.38	5.87465	8.41	8.24073	8.29	9.96798	8.38	6.13559
8.55	5.01533	8.68	5.88515	8.71	8.2848	8.55	10.0375	8.68	6.21582
8.85	5.04805	8.95	5.89599	8.96	8.31915	8.84	10.0999	8.95	6.28479
9.1	5.07298	9.22	5.90257	9.26	8.37113	9.11	10.1628	9.22	6.35066
9.4	5.0906	9.51	5.91725	9.52	8.40501	9.39	10.2191	9.51	6.41793
9.67	5.10685	9.77	5.9266	9.8	8.43674	9.68	10.2644	9.78	6.47728
9.94	5.12147	10.07	5.92847	10.09	8.47	9.93	10.3038	10.07	6.53744
10.23	5.14122	10.33	5.93329	10.35	8.48862	10.24	10.3404	10.33	6.58819
10.49	5.15242	10.62	5.93898	10.65	8.51013	10.5	10.3681	10.62	6.64116
10.79	5.16551	10.9	5.9358	10.91	8.53088	10.78	10.3979	10.9	6.68861
11.05	5.17824	11.16	5.94245	11.2	8.55208	11.07	10.4244	11.16	6.72935
11.34	5.18976	11.46	5.9484	11.47	8.57076	11.33	10.4472	11.47	6.77365
11.62	5.21357	11.71	5.94949	11.74	8.59108	11.63	10.4746	11.72	6.8059
11.88	5.22369	12.01	5.94778	12.04	8.6107	11.88	10.4913	12.01	6.83934
12.18	5.22991	12.28	5.94618	12.29	8.61802	12.18	10.5043	12.29	6.86745
12.44	5.23252	12.55	5.94817	12.59	8.62221	12.45	10.5136	12.56	6.89059
12.73	5.24142	12.84	5.94798	12.86	8.64269	12.72	10.5211	12.85	6.91101
13.01	5.24662	13.1	5.94646	13.13	8.6487	13.01	10.5255	13.11	6.92537
13.28	5.25008	13.4	5.94434	13.42	8.65131	13.27	10.5352	13.41	6.93732
13.57	5.25163	13.66	5.94359	13.68	8.65216	13.57	10.5503	13.67	6.94388
13.83	5.24873	13.95	5.95106	13.98	8.66268	13.83	10.5552	13.95	6.94745
14.12	5.2657	14.23	5.95134	14.24	8.67944	14.11	10.5517	14.24	6.94838
14.39	5.25812	14.49	5.96032	14.53	8.68283	14.4	10.5368	14.49	6.94828
14.67	5.25721	14.79	5.96165	14.81	8.69543	14.66	10.5263	14.8	6.94932
14.95	5.25916	15.05	5.96402	15.07	8.6951	14.96	10.5227	15.06	6.95718
15.21	5.26011	15.34	5.95615	15.37	8.6975	15.21	10.5234	15.34	6.96593
15.52	5.25924	15.61	5.9443	15.63	8.70274	15.51	10.5205	15.62	6.97461
15.77	5.25703	15.89	5.94425	15.92	8.72171	15.78	10.5204	15.89	6.98332
16.06	5.26538	16.18	5.94273	16.19	8.72989	16.05	10.5159	16.18	6.99268
16.34	5.26677	16.43	5.94097	16.47	8.74497	16.35	10.5172	16.44	7.00128
16.61	5.26003	16.74	5.93739	16.76	8.76275	16.6	10.5139	16.74	7.01136
16.9	5.25818	17	5.93405	17.01	8.77281	16.9	10.5125	17	7.01998
17.16	5.24746	17.28	5.93373	17.32	8.78378	17.17	10.5192	17.28	7.02953
17.46	5.24208	17.57	5.92849	17.58	8.79789	17.44	10.5232	17.57	7.03916
17.72	5.23962	17.82	5.92346	17.86	8.804	17.73	10.5268	17.83	7.04792
18	5.2462	18.12	5.9214	18.15	8.8036	17.99	10.5224	18.13	7.05799
18.29	5.24374	18.38	5.92631	18.4	8.80332	18.29	10.5235	18.39	7.06666
18.55	5.23776	18.67	5.93637	18.7	8.80923	18.55	10.5207	18.68	7.07629
18.85	5.2447	18.95	5.94738	18.96	8.81838	18.84	10.5225	18.95	7.08514
19.11	5.24445	19.21	5.94936	19.26	8.83782	19.12	10.5211	19.22	7.09388
19.4	5.24662	19.51	5.94054	19.53	8.84741	19.38	10.5219	19.52	7.10345
19.67	5.2464	19.77	5.94674	19.8	8.8455	19.68	10.527	19.77	7.11134
19.94	5.24685	20.07	5.94917	20.09	8.84887	19.93	10.5288	20.07	7.12062
20.24	5.25232	20.33	5.96289	20.35	8.84799	20.23	10.5255	20.34	7.12877
20.49	5.25057	20.61	5.96692	20.65	8.85344	20.5	10.5312	20.61	7.13673
20.79	5.25034	20.9	5.96967	20.91	8.85836	20.78	10.5356	20.9	7.14505
21.06	5.24896	21.16	5.97546	21.19	8.86304	21.07	10.5388	21.16	7.15226
21.33	5.25008	21.46	5.97916	21.48	8.8674	21.32	10.5461	21.46	7.16027
21.63	5.25218	21.71	5.98764	21.74	8.86759	21.63	10.5553	21.72	7.16692
21.88	5.2544	22.01	5.99086	22.04	8.88136	21.88	10.5555	22.01	7.17393
22.18	5.26171	22.28	5.99594	22.29	8.89245	22.17	10.5525	22.29	7.18046
22.44	5.26171	22.54	5.99975	22.59	8.89759	22.45	10.5541	22.55	7.18616
22.73	5.26126	22.85	6.01248	22.86	8.90476	22.71	10.5538	22.85	7.19234
23.01	5.25787	23.1	6.02105	23.12	8.91455	23.01	10.5562	23.11	7.19735
23.27	5.2632	23.4	6.03388	23.43	8.91353	23.27	10.5548	23.4	7.20251
23.57	5.25987	23.67	6.03688	23.68	8.90835	23.57	10.5538	23.68	7.20725
23.82	5.25954	23.94	6.04123	23.98	8.92256	23.83	10.5588	23.94	7.21128
24.12	5.2577	24.23	6.04744	24.25	8.93044	24.11	10.57	24.24	7.21565
24.39	5.25678	24.49	6.05262	24.52	8.93779	24.4	10.5761	24.5	7.21911
24.66	5.2597	24.79	6.05771	24.81	8.94099	24.65	10.5879	24.8	7.22281
24.95	5.26328	25.05	6.06011	25.07	8.94903	24.96	10.5948	25.06	7.22572
25.22	5.26853	25.33	6.06099	25.37	8.95472	25.22	10.5954	25.34	7.22861
25.51	5.26994	25.62	6.06998	25.63	8.95511	25.5	10.6053	25.62	7.23118
25.77	5.26824	25.88	6.07943	25.92	8.96083	25.79	10.6145	25.88	7.23341
26.06	5.25841	26.18	6.09029	26.2	8.95967	26.05	10.6251	26.18	7.23584
26.34	5.25054	26.44	6.09846	26.46	8.96687	26.35	10.6312	26.44	7.23777
26.6	5.25009	26.73	6.10572	26.76	8.97895	26.6	10.6383	26.73	7.24007
26.91	5.25614	27	6.11173	27.01	8.98217	26.9	10.6418	27.01	7.24219
27.16	5.25247	27.27	6.11361	27.31	8.98521	27.17	10.6418	27.28	7.24435
27.45	5.25606	27.56	6.12028	27.58	8.98651	27.44	10.6456	27.57	7.24677
27.73	5.2549	27.82	6.12984	27.85	8.99632	27.74	10.6415	27.83	7.24911
27.99	5.26642	28.13	6.13142	28.15	9.00478	27.99	10.6317	28.13	7.25203
28.29	5.26507	28.39	6.13112	28.4	9.00078	28.29	10.6422	28.39	7.25476
28.55	5.27385	28.66	6.13036	28.71	9.01108	28.56	10.6502	28.67	7.25796
28.85	5.28351	28.96	6.13695	28.96	9.01976	28.83	10.6618	28.96	7.26142
29.11	5.29212	29.21	6.13604	29.25	9.03654	29.12	10.6691	29.22	7.26475
29.39	5.29325	29.51	6.14243	29.54	9.05909	29.38	10.6705	29.52	7.26882
29.68	5.30462	29.77	6.15019	29.79	9.07477	29.68	10.6765	29.78	7.27252
29.93	5.31028	30.06	6.15844	30.09	9.08356	29.94	10.6843	30.06	7.27673
30.24	5.31971	30.34	6.16535	30.35	9.09308	30.23	10.6868	30.34	7.28106
30.5	5.3209	30.6	6.16708	30.64	9.09325	30.5	10.6968	30.61	7.28536
30.78	5.32575	30.9	6.16693	30.92	9.09855	30.77	10.7043	30.91	7.29024
31.06	5.33346	31.15	6.17613	31.19	9.10533	31.07	10.7117	31.16	7.29439
31.33	5.34854	31.45	6.17341	31.48	9.11189	31.32	10.7129	31.46	7.29944
31.62	5.3551	31.72	6.17825	31.73	9.11009	31.62	10.7157	31.73	7.30404
31.88	5.3598	32	6.18455	32.04	9.11926	31.89	10.719	32	7.30867
32.18	5.36494	32.29	6.19865	32.3	9.13504	32.16	10.7217	32.29	7.31366
32.44	5.37779	32.54	6.20184	32.58	9.14315	32.45	10.7284	32.55	7.31814
32.72	5.38961	32.84	6.20761	32.87	9.15618	32.71	10.7373	32.85	7.32328
33.01	5.38797	33.1	6.20327	33.12	9.16306	33.01	10.7388	33.11	7.32768
33.27	5.39879	33.4	6.20239	33.43	9.16496	33.27	10.7455	33.4	7.33253
33.57	5.39985	33.67	6.21344	33.68	9.16342	33.56	10.7501	33.67	7.33697
33.83	5.40598	33.93	6.21674	33.98	9.1672	33.84	10.7556	33.94	7.34138
34.12	5.40065	34.24	6.22394	34.25	9.17175	34.1	10.7549	34.24	7.34626
34.4	5.40665	34.49	6.22422	34.51	9.17631	34.4	10.761	34.49	7.35035
34.66	5.40715	34.78	6.22751	34.82	9.17724	34.66	10.7641	34.79	7.35537
34.96	5.41826	35.06	6.23027	35.07	9.18123	34.95	10.7678	35.06	7.35987
35.21	5.42114	35.33	6.23246	35.37	9.18143	35.22	10.7737	35.33	7.36445
35.51	5.43237	35.62	6.23081	35.64	9.18326	35.5	10.763	35.62	7.36942
35.78	5.43688	35.88	6.2258	35.91	9.19645	35.79	10.7638	35.88	7.37395
36.05	5.44044	36.18	6.23218	36.2	9.19404	36.04	10.7657	36.18	7.37926
36.34	5.43788	36.44	6.23174	36.46	9.19733	36.35	10.7652	36.44	7.38388
36.6	5.44293	36.72	6.23827	36.76	9.21304	36.61	10.7657	36.73	7.38909
36.9	5.44779	37.01	6.23865	37.02	9.22227	36.89	10.7675	37.01	7.39413
37.16	5.45155	37.26	6.23694	37.31	9.23445	37.18	10.7643	37.27	7.39882
37.45	5.45064	37.57	6.23845	37.58	9.2376	37.43	10.7646	37.57	7.40424
37.73	5.45487	37.82	6.23143	37.85	9.24733	37.74	10.7669	37.83	7.40893
37.99	5.45178	38.11	6.22972	38.15	9.24059	37.99	10.7625	38.12	7.41412
38.29	5.45558	38.39	6.23145	38.4	9.24277	38.29	10.7554	38.4	7.41918
38.55	5.4554	38.66	6.23857	38.7	9.24662	38.56	10.76	38.66	7.42385
38.84	5.46095	38.95	6.23319	38.97	9.25046	38.83	10.7535	38.96	7.42914
39.12	5.45732	39.21	6.23986	39.24	9.24776	39.12	10.7564	39.21	7.4335
39.38	5.4574	39.51	6.24141	39.53	9.25554	39.38	10.7591	39.52	7.43868
39.68	5.45556	39.77	6.2406	39.79	9.26661	39.68	10.7654	39.78	7.44292
39.94	5.45466	40.05	6.25192	40.1	9.26412	39.94	10.7619	40.06	7.44724
40.24	5.47347	40.34	6.24946	40.35	9.26867	40.22	10.7587	40.35	7.45166
40.5	5.48664	40.6	6.25628	40.64	9.27788	40.51	10.7648	40.6	7.45525
40.78	5.48924	40.9	6.25728	40.92	9.28489	40.77	10.7636	40.9	7.4594
41.07	5.48809	41.16	6.25735	41.18	9.28126	41.07	10.7576	41.17	7.46305
41.32	5.49612	41.45	6.26111	41.48	9.2922	41.32	10.7631	41.45	7.46677
41.63	5.50512	41.72	6.26851	41.74	9.31087	41.62	10.7653	41.73	7.47051
41.88	5.51743	41.99	6.27155	42.03	9.30946	41.89	10.7703	42	7.47412
42.17	5.52271	42.29	6.27556	42.3	9.31637	42.16	10.7772	42.29	7.47805
42.45	5.52702	42.54	6.28289	42.57	9.32475	42.46	10.7759	42.55	7.48163
42.72	5.53192	42.84	6.29072	42.87	9.34094	42.71	10.7791	42.85	7.48584
43.01	5.54395	43.11	6.28751	43.12	9.34959	43.01	10.7728	43.11	7.48954
43.27	5.54161	43.38	6.29626	43.43	9.36848	43.28	10.7743	43.39	7.49364
43.57	5.55035	43.68	6.30161	43.68	9.37443	43.55	10.7765	43.68	7.49793
43.83	5.55759	43.93	6.31089	43.97	9.38395	43.84	10.7879	43.94	7.50189
44.11	5.56196	44.23	6.30817	44.26	9.39252	44.1	10.7876	44.24	7.50654
44.4	5.55812	44.49	6.3052	44.51	9.39457	44.4	10.8	44.5	7.51064
44.66	5.56216	44.78	6.31289	44.81	9.40534	44.66	10.7998	44.79	7.51531
44.96	5.56391	45.06	6.31996	45.07	9.41894	44.95	10.8035	45.06	7.51963
45.22	5.56912	45.32	6.31669	45.36	9.42433	45.23	10.8076	45.33	7.524
45.5	5.57099	45.63	6.31764	45.64	9.43091	45.49	10.8082	45.63	7.52881
45.78	5.58085	45.87	6.32487	45.9	9.43843	45.79	10.8201	45.88	7.53284
46.05	5.58707	46.17	6.33374	46.2	9.44493	46.04	10.8292	46.18	7.53768
46.34	5.6007	46.45	6.3388	46.45	9.43859	46.34	10.8294	46.45	7.54196
46.6	5.59298	46.71	6.34693	46.76	9.44588	46.61	10.834	46.72	7.54622
46.9	5.58929	47.01	6.3449	47.02	9.44017	46.89	10.8281	47.01	7.55077
47.17	5.5959	47.27	6.34646	47.3	9.43793	47.18	10.8356	47.27	7.55485
47.44	5.59334	47.57	6.35216	47.59	9.4371	47.43	10.8394	47.57	7.55956
47.73	5.60384	47.82	6.35862	47.85	9.44243	47.74	10.8453	47.83	7.56365
47.99	5.61378	48.11	6.36787	48.15	9.45067	47.99	10.8428	48.12	7.5682
48.29	5.6208	48.39	6.36331	48.4	9.45343	48.28	10.8498	48.4	7.57257
48.55	5.63053	48.65	6.35673	48.7	9.46389	48.56	10.8527	48.66	7.57661
48.84	5.63622	48.96	6.35245	48.97	9.46457	48.82	10.8652	48.96	7.58125
49.12	5.64892	49.21	6.34889	49.23	9.46812	49.12	10.8653	49.22	7.58526
49.38	5.65666	49.5	6.33684	49.54	9.47094	49.38	10.8691	49.51	7.58975
49.68	5.65807	49.78	6.34723	49.79	9.46854	49.67	10.8827	49.79	7.59409
49.93	5.6656	50.05	6.34914	50.09	9.46961	49.94	10.8769	50.05	7.59814
50.23	5.66838	50.34	6.3454	50.36	9.47378	50.22	10.8709	50.34	7.60265
50.51	5.68987	50.6	6.34445	50.63	9.47818	50.51	10.8744	50.6	7.60671
50.77	5.69271	50.9	6.34166	50.92	9.4646	50.77	10.8714	50.9	7.61139
51.06	5.70179	51.16	6.34054	51.18	9.45398	51.07	10.8712	51.17	7.61556
51.33	5.70848	51.44	6.33602	51.48	9.44621	51.33	10.878	51.45	7.61983
51.62	5.70482	51.73	6.3281	51.74	9.44639	51.61	10.8817	51.73	7.62402
51.88	5.71328	51.98	6.33011	52.03	9.44002	51.9	10.8809	51.99	7.6278
52.17	5.72319	52.29	6.33165	52.31	9.4443	52.16	10.8822	52.29	7.63201
52.45	5.72997	52.55	6.32938	52.57	9.44911	52.46	10.8901	52.55	7.6355
52.71	5.74393	52.84	6.31866	52.87	9.45498	52.71	10.8866	52.84	7.63915
53.01	5.75123	53.11	6.32379	53.13	9.45838	53.01	10.8903	53.12	7.64253
53.27	5.76218	53.38	6.31847	53.42	9.46265	53.28	10.8991	53.39	7.64555
53.56	5.76038	53.67	6.31931	53.69	9.45709	53.55	10.9054	53.68	7.64859
53.84	5.76806	53.93	6.31967	53.96	9.45519	53.85	10.9053	53.94	7.65107
54.1	5.77687	54.23	6.31155	54.25	9.46475	54.1	10.912	54.24	7.65363
54.4	5.77368	54.5	6.31124	54.51	9.46919	54.4	10.9181	54.5	7.65568
54.65	5.77427	54.77	6.30521	54.82	9.46137	54.67	10.9136	54.78	7.65755
54.96	5.7774	55.06	6.30594	55.07	9.46777	54.94	10.9152	55.07	7.65936
55.22	5.77961	55.32	6.30711	55.36	9.46964	55.23	10.9262	55.33	7.6607
55.5	5.77663	55.62	6.30771	55.65	9.47442	55.49	10.9338	55.62	7.66195
55.79	5.78371	55.88	6.31384	55.9	9.47354	55.79	10.9365	55.89	7.66295
56.04	5.78214	56.17	6.31089	56.2	9.49103	56.05	10.9369	56.17	7.66379
56.35	5.78807	56.45	6.31322	56.46	9.49907	56.34	10.9312	56.45	7.66453
56.61	5.78509	56.71	6.31138	56.75	9.51229	56.61	10.932	56.72	7.6651
56.89	5.78304	57.01	6.31101	57.02	9.51734	56.88	10.9288	57.01	7.66563
57.17	5.78172	57.26	6.31901	57.29	9.52936	57.18	10.9394	57.27	7.66599
57.44	5.78984	57.56	6.32036	57.59	9.52887	57.43	10.943	57.57	7.66628
57.73	5.78545	57.83	6.31717	57.84	9.53259	57.73	10.9512	57.84	7.66647
57.99	5.78383	58.1	6.31577	58.15	9.53724	58	10.9499	58.11	7.66658
58.29	5.78227	58.39	6.31995	58.41	9.53634	58.27	10.9501	58.4	7.66663
58.55	5.79033	58.66	6.32137	58.69	9.5457	58.56	10.9471	58.66	7.6666
58.83	5.79471	58.95	6.32457	58.98	9.55104	58.82	10.9532	58.96	7.6665
59.12	5.80123	59.21	6.32563	59.23	9.54323	59.13	10.9521	59.22	7.66638
59.38	5.81353	59.5	6.33098	59.54	9.54714	59.38	10.9614	59.51	7.66626
59.68	5.81251	59.78	6.33967	59.79	9.54846	59.67	10.971	59.79	7.66611
59.94	5.81297	60.04	6.34456	60.09	9.55373	59.95	10.963	60.05	7.66606
60.23	5.81834	60.35	6.34409	60.36	9.55256	60.21	10.9612	60.35	7.66605
60.5	5.81238	60.6	6.34207	60.62	9.56597	60.51	10.9716	60.6	7.66613
60.77	5.82784	60.89	6.34098	60.93	9.56187	60.77	10.966	60.9	7.66641
61.07	5.8351	61.17	6.34062	61.18	9.56941	61.06	10.9739	61.17	7.66676
61.32	5.83499	61.44	6.34379	61.48	9.5734	61.33	10.9814	61.44	7.66724
61.62	5.83911	61.73	6.34583	61.74	9.587	61.61	10.9854	61.73	7.66793
61.89	5.84813	61.99	6.34842	62.02	9.58617	61.9	10.9788	61.99	7.66875
62.16	5.8476	62.29	6.34992	62.31	9.5906	62.15	10.9907	62.29	7.66996
62.45	5.86238	62.55	6.34606	62.57	9.59667	62.46	10.9996	62.55	7.67119
62.71	5.86969	62.83	6.34973	62.87	9.59617	62.72	11.0013	62.84	7.67287
63.01	5.87959	63.12	6.34941	63.13	9.60327	63	11.005	63.12	7.67463
63.27	5.87613	63.37	6.34791	63.42	9.60888	63.29	11.0101	63.38	7.67649
63.56	5.87967	63.68	6.36083	63.7	9.6094	63.54	11.0091	63.68	7.67885
63.84	5.88326	63.93	6.35363	63.95	9.61656	63.84	11.0004	63.94	7.68108
64.1	5.88771	64.22	6.35288	64.26	9.61286	64.1	11.0035	64.23	7.68381
64.4	5.90568	64.5	6.35092	64.51	9.61378	64.4	11.0075	64.51	7.68664
64.66	5.89385	64.77	6.35466	64.81	9.61698	64.67	11.0086	64.77	7.68949
64.95	5.90577	65.06	6.35737	65.08	9.62961	64.94	11.0095	65.07	7.69305
65.23	5.90667	65.32	6.35062	65.35	9.63298	65.23	11.0096	65.32	7.69629
65.49	5.91154	65.62	6.34801	65.64	9.62493	65.49	11.0175	65.63	7.70061
65.79	5.92144	65.88	6.34926	65.9	9.62254	65.79	11.0165	65.89	7.70455
66.04	5.93345	66.16	6.35102	66.21	9.62771	66.05	11.022	66.16	7.70886
66.34	5.94028	66.45	6.34796	66.46	9.6353	66.33	11.0297	66.46	7.71389
66.61	5.95065	66.71	6.34091	66.74	9.63803	66.62	11.0255	66.71	7.71831
66.89	5.95023	67.01	6.34674	67.03	9.63362	66.88	11.034	67.01	7.72388
67.17	5.94797	67.27	6.3437	67.29	9.62144	67.18	11.0411	67.27	7.72883
67.43	5.94435	67.56	6.34742	67.59	9.63194	67.43	11.0379	67.56	7.73466
67.73	5.95472	67.83	6.34923	67.85	9.6311	67.73	11.0402	67.84	7.74032
67.99	5.95759	68.1	6.34944	68.14	9.63067	68	11.0471	68.11	7.74606
68.28	5.95786	68.4	6.34327	68.41	9.62675	68.27	11.0408	68.4	7.75235
68.56	5.95939	68.65	6.34298	68.68	9.62539	68.57	11.0374	68.66	7.75818
68.83	5.96339	68.95	6.3414	68.98	9.63086	68.82	11.0427	68.96	7.76512
69.12	5.97274	69.22	6.3411	69.23	9.62053	69.12	11.0403	69.23	7.77145
69.38	5.98185	69.49	6.33671	69.54	9.62808	69.39	11.0302	69.5	7.7779
69.68	5.99419	69.78	6.33343	69.8	9.62663	69.66	11.0226	69.79	7.78485
69.94	5.99354	70.04	6.33114	70.07	9.62332	69.95	11.0175	70.05	7.79115
70.22	5.99941	70.34	6.33057	70.36	9.61974	70.21	11.0106	70.35	7.7984
70.51	6.00241	70.6	6.3241	70.62	9.62715	70.51	11.0101	70.61	7.80462
70.77	6.00786	70.89	6.32453	70.92	9.63296	70.77	11.0093	70.9	7.81144
71.07	6.01585	71.17	6.32062	71.18	9.62725	71.06	11.0159	71.17	7.81768
71.33	6.01907	71.43	6.31464	71.47	9.61302	71.34	11.0149	71.44	7.82373
71.61	6.01852	71.73	6.30713	71.75	9.60876	71.6	11.0134	71.74	7.83031
71.89	6.02429	71.99	6.31426	72.01	9.60753	71.9	11.0075	71.99	7.8355
72.16	6.02364	72.28	6.31655	72.31	9.59221	72.16	11.0042	72.29	7.8415
72.46	6.03109	72.55	6.31251	72.56	9.59394	72.45	11.0057	72.56	7.84667
72.71	6.04254	72.82	6.31608	72.86	9.58315	72.72	11.0153	72.83	7.8516
73.01	6.04601	73.12	6.31113	73.13	9.57925	73	11.0185	73.12	7.85662
73.28	6.05635	73.37	6.30584	73.41	9.57579	73.28	11.0202	73.38	7.86079
73.55	6.05752	73.68	6.30203	73.7	9.57439	73.54	11.0165	73.68	7.86526
73.84	6.062	73.93	6.29662	73.96	9.56722	73.85	11.0142	73.94	7.86884
74.1	6.07034	74.22	6.28861	74.26	9.57245	74.1	11.0196	74.23	7.87245
74.4	6.06852	74.5	6.29335	74.51	9.56586	74.39	11.0104	74.51	7.87573
74.66	6.0696	74.76	6.29217	74.81	9.55687	74.67	11.0102	74.77	7.87846
74.95	6.06754	75.06	6.2923	75.08	9.56097	74.93	11.0171	75.07	7.8813
75.23	6.07312	75.32	6.30223	75.34	9.5691	75.23	11.0188	75.33	7.88348
75.49	6.07926	75.61	6.30081	75.65	9.57615	75.49	11.0141	75.62	7.88558
75.79	6.08257	75.89	6.3037	75.9	9.5795	75.78	11.0175	75.89	7.88727
76.04	6.08375	76.16	6.29252	76.19	9.58277	76.05	11.0292	76.16	7.88866
76.34	6.08773	76.45	6.27694	76.47	9.5822	76.32	11.0258	76.45	7.88987
76.61	6.08804	76.7	6.28099	76.74	9.58616	76.62	11.028	76.71	7.89066
76.88	6.09282	77.01	6.27937	77.03	9.58685	76.87	11.0356	77.01	7.89123
77.17	6.09194	77.27	6.27904	77.29	9.59102	77.18	11.0353	77.28	7.89151
77.43	6.09659	77.55	6.27775	77.59	9.59535	77.44	11.0324	77.55	7.89153
77.73	6.09432	77.84	6.26456	77.85	9.59342	77.72	11.0314	77.85	7.89147
77.99	6.09675	78.09	6.26447	78.13	9.5934	78.01	11.0451	78.1	7.89112
78.28	6.10253	78.4	6.26344	78.42	9.60047	78.27	11.0433	78.4	7.89057
78.56	6.09222	78.66	6.26712	78.67	9.60041	78.57	11.0483	78.66	7.88996
78.82	6.09972	78.95	6.26529	78.98	9.59805	78.82	11.0508	78.95	7.88906
79.12	6.0996	79.22	6.25995	79.24	9.58266	79.12	11.0564	79.23	7.88815
79.38	6.10054	79.49	6.255	79.53	9.58948	79.39	11.071	79.5	7.88707
79.67	6.10352	79.78	6.25564	79.8	9.595	79.65	11.067	79.79	7.88585
79.95	6.10584	80.04	6.25105	80.07	9.59317	79.96	11.064	80.04	7.88473
80.21	6.10848	80.34	6.2463	80.36	9.60239	80.21	11.0692	80.34	7.88333
80.51	6.11021	80.61	6.24065	80.62	9.60706	80.51	11.0708	80.61	7.88208
80.76	6.10438	80.88	6.24108	80.93	9.60455	80.78	11.0701	80.88	7.88089
81.07	6.11292	81.17	6.23703	81.18	9.60432	81.05	11.0581	81.18	7.87962
81.33	6.12386	81.43	6.2361	81.46	9.62264	81.34	11.0573	81.44	7.87861
81.61	6.12957	81.73	6.23543	81.75	9.6029	81.6	11.0546	81.73	7.87764
81.9	6.13484	81.99	6.23037	82.01	9.59925	81.9	11.0531	82	7.87684
82.15	6.14122	82.28	6.22606	82.31	9.60261	82.16	11.0493	82.28	7.8762
82.45	6.15291	82.56	6.23808	82.57	9.59876	82.45	11.0533	82.56	7.87554
82.72	6.1648	82.82	6.24411	82.86	9.59128	82.72	11.0474	82.82	7.87512
83	6.17368	83.12	6.24855	83.13	9.5789	82.99	11.0404	83.13	7.87469
83.28	6.17659	83.37	6.24886	83.4	9.57689	83.29	11.0372	83.38	7.87454
83.54	6.17958	83.67	6.25403	83.7	9.57191	83.54	11.0436	83.68	7.87446
83.84	6.18812	83.94	6.26335	83.95	9.57163	83.84	11.044	83.95	7.87446
84.1	6.19267	84.21	6.26447	84.25	9.57609	84.11	11.04	84.22	7.87454
84.4	6.20165	84.5	6.26809	84.52	9.57303	84.38	11.0406	84.51	7.87469
84.67	6.20643	84.76	6.28237	84.79	9.56625	84.67	11.0468	84.77	7.87494
84.93	6.21497	85.06	6.28357	85.08	9.54987	84.93	11.0509	85.07	7.87534
85.23	6.22095	85.32	6.2904	85.34	9.53503	85.24	11.0478	85.33	7.87581
85.49	6.22507	85.61	6.29161	85.65	9.53415	85.49	11.041	85.61	7.87648
85.79	6.23575	85.89	6.29928	85.9	9.53749	85.78	11.0313	85.9	7.87728
86.05	6.24085	86.15	6.29397	86.19	9.52552	86.06	11.0283	86.16	7.87816
86.33	6.2552	86.45	6.29141	86.47	9.52692	86.32	11.0202	86.46	7.8793
86.61	6.26132	86.71	6.288	86.73	9.51908	86.62	11.0199	86.71	7.88035
86.88	6.25857	87	6.28885	87.04	9.51556	86.88	11.0096	87.01	7.8817
87.18	6.26702	87.27	6.2928	87.29	9.51442	87.17	11.0014	87.28	7.88302
87.43	6.26355	87.55	6.29856	87.58	9.5105	87.44	10.9973	87.55	7.88443
87.73	6.26078	87.84	6.30228	87.86	9.49933	87.71	10.995	87.84	7.88606
88	6.26472	88.09	6.31055	88.13	9.49833	88.01	10.9941	88.1	7.88759
88.27	6.2578	88.4	6.3221	88.42	9.49252	88.26	10.9943	88.4	7.88944
88.56	6.26546	88.66	6.32384	88.67	9.49973	88.57	10.9915	88.66	7.89112
88.82	6.27128	88.94	6.32796	88.98	9.5132	88.83	10.9918	88.94	7.893
89.12	6.28097	89.23	6.33062	89.23	9.5161	89.11	10.9796	89.23	7.89511
89.38	6.27644	89.48	6.33475	89.52	9.52489	89.39	10.9818	89.49	7.89712
89.67	6.28077	89.78	6.33721	89.81	9.52214	89.65	10.9839	89.79	7.89945
89.95	6.291	90.04	6.33754	90.06	9.51281	89.95	10.9817	90.05	7.90165
90.21	6.29284	90.33	6.33553	90.37	9.51145	90.21	10.9748	90.34	7.90413
90.51	6.29762	90.61	6.34729	90.62	9.51553	90.51	10.9796	90.61	7.90654
90.77	6.29758	90.88	6.34993	90.92	9.5208	90.78	10.9779	90.88	7.90899
91.06	6.29661	91.17	6.35513	91.19	9.52173	91.04	10.9781	91.18	7.91175
91.33	6.29199	91.43	6.35218	91.46	9.5174	91.34	10.9834	91.43	7.91402
91.6	6.29035	91.73	6.35821	91.75	9.52311	91.59	10.9867	91.74	7.9168
91.89	6.29321	91.99	6.36405	92.01	9.52818	91.89	10.991	92	7.91908
92.15	6.29734	92.27	6.36056	92.31	9.53398	92.16	10.9841	92.27	7.92143
92.45	6.30318	92.56	6.35742	92.57	9.53947	92.44	10.9975	92.57	7.92403
92.72	6.30574	92.82	6.35682	92.85	9.54787	92.73	11.0078	92.82	7.92618
92.99	6.30322	93.12	6.35411	93.14	9.55243	92.99	11.0094	93.12	7.92873
93.29	6.30723	93.38	6.35332	93.4	9.56811	93.29	11.0131	93.38	7.93093
93.54	6.31088	93.67	6.36163	93.7	9.57058	93.54	11.0069	93.67	7.93333
93.84	6.31254	93.94	6.36244	93.96	9.57605	93.84	11.0015	93.95	7.93564
94.1	6.32223	94.2	6.35885	94.25	9.58111	94.11	11.0108	94.21	7.93776
94.39	6.32637	94.51	6.35802	94.52	9.58149	94.37	11.0089	94.51	7.94017
94.67	6.33283	94.76	6.36147	94.79	9.57771	94.68	11.0075	94.77	7.94224
94.93	6.34508	95.06	6.37206	95.09	9.58651	94.93	11.0145	95.06	7.94454
95.23	6.34297	95.33	6.37266	95.34	9.58006	95.23	11.0227	95.33	7.94666
95.48	6.33781	95.6	6.37102	95.64	9.56544	95.5	11.0248	95.61	7.94889
95.79	6.34468	95.89	6.36994	95.91	9.57339	95.77	11.0317	95.9	7.95127
96.05	6.35186	96.15	6.37319	96.18	9.57162	96.06	11.0362	96.16	7.95336
96.32	6.36225	96.45	6.3839	96.47	9.56941	96.32	11.0409	96.45	7.95583
96.62	6.36285	96.71	6.37647	96.73	9.56675	96.62	11.0448	96.72	7.95804
96.88	6.36499	97	6.37129	97.03	9.57432	96.88	11.0601	97.01	7.96048
97.17	6.37094	97.28	6.36858	97.29	9.58019	97.16	11.0696	97.28	7.96267
97.44	6.37934	97.54	6.36731	97.58	9.58063	97.45	11.0762	97.54	7.96471
97.72	6.38785	97.84	6.37027	97.86	9.58045	97.71	11.0763	97.85	7.96726
98	6.39164	98.09	6.36649	98.12	9.57213	98.01	11.0825	98.1	7.969
98.26	6.40395	98.39	6.37072	98.42	9.56917	98.27	11.0843	98.39	7.97125
98.57	6.40832	98.66	6.36989	98.67	9.5708	98.56	11.0878	98.67	7.97321
98.82	6.40601	98.93	6.35172	98.97	9.56884	98.83	11.086	98.94	7.97507
99.11	6.40526	99.23	6.34763	99.24	9.5591	99.1	11.0814	99.23	7.97698
99.39	6.41185	99.48	6.34448	99.52	9.56987	99.39	11.0717	99.49	7.9785
99.65	6.41614	99.79	6.34453	99.81	9.57196	99.65	11.0707	99.79	7.98015
99.95	6.41227	100.04	6.3427	100.06	9.56465	99.96	11.0703	100.05	7.98143
100.21	6.4143	100.33	6.33782	100.37	9.56021	100.21	11.0761	100.33	7.98264
100.51	6.41052	100.62	6.34086	100.62	9.55999	100.49	11.0816	100.62	7.98372
100.77	6.41516	100.87	6.35229	100.91	9.56363	100.78	11.0894	100.88	7.98466
101.05	6.41711	101.17	6.35483	101.19	9.56883	101.04	11.0905	101.18	7.98532
101.34	6.42027	101.43	6.35386	101.45	9.56007	101.34	11.0876	101.44	7.98602
101.6	6.42201	101.72	6.35499	101.76	9.56781	101.6	11.0929	101.72	7.98626
101.9	6.42708	102	6.3585	102.01	9.57331	101.89	11.0929	102	7.98655
102.16	6.42776	102.27	6.35973	102.3	9.58177	102.16	11.0879	102.27	7.98653
102.44	6.43172	102.56	6.36248	102.58	9.57733	102.43	11.0765	102.56	7.98618
102.72	6.4347	102.81	6.36801	102.85	9.58293	102.73	11.0858	102.82	7.98598
102.99	6.44092	103.12	6.37733	103.14	9.58253	102.98	11.0818	103.13	7.98499
103.28	6.43883	103.38	6.38738	103.39	9.58161	103.28	11.091	103.38	7.98454
103.6	6.44724	103.66	6.38005	103.81	9.57424	103.6	11.0879	103.66	7.98341
103.9	6.44977	104	6.38089	104.06	9.57817	103.89	11.0843	104.01	7.98196
104.15	6.4448	104.26	6.38298	104.37	9.58282	104.17	11.0819	104.27	7.98049
104.45	6.45006	104.56	6.39533	104.63	9.58534	104.43	11.0877	104.56	7.97901
104.72	6.44407	104.82	6.39802	104.91	9.59925	104.73	11.09	104.83	7.97735
104.99	6.44852	105.11	6.39585	105.19	9.60378	104.98	11.0951	105.12	7.9756
105.28	6.4482	105.38	6.38779	105.45	9.61871	105.29	11.0973	105.39	7.97389
105.54	6.45768	105.66	6.39223	105.75	9.63122	105.55	11.0888	105.67	7.97213
105.84	6.46399	105.95	6.39145	106.01	9.62477	105.82	11.0793	105.95	7.97034
106.11	6.46584	106.2	6.39108	106.31	9.63426	106.12	11.0851	106.21	7.96882
106.38	6.46186	106.51	6.39122	106.58	9.64184	106.37	11.0867	106.51	7.96697
106.67	6.45567	106.77	6.39779	106.84	9.64682	106.68	11.0838	106.77	7.96557
106.93	6.45888	107.05	6.39618	107.14	9.64239	106.93	11.0818	107.06	7.96403
107.24	6.46225	107.33	6.3951	107.39	9.64344	107.22	11.0774	107.34	7.96256
107.49	6.46184	107.6	6.39554	107.69	9.63924	107.5	11.075	107.6	7.96147
107.78	6.46505	107.89	6.39228	107.96	9.63935	107.76	11.0787	107.9	7.96005
108.06	6.47028	108.15	6.39094	108.24	9.64535	108.06	11.0849	108.16	7.95916
108.32	6.46744	108.45	6.39486	108.53	9.65438	108.32	11.0812	108.45	7.95818
108.62	6.47342	108.71	6.39436	108.79	9.65128	108.62	11.0882	108.72	7.95752
108.88	6.46748	108.98	6.39225	109.09	9.6526	108.89	11.0917	108.99	7.95719
109.17	6.46735	109.28	6.39024	109.34	9.64907	109.15	11.0908	109.29	7.95679
109.44	6.47562	109.54	6.38678	109.64	9.65169	109.45	11.1012	109.54	7.95699
109.72	6.48149	109.84	6.39016	109.91	9.65472	109.71	11.1059	109.84	7.95719
110.01	6.47601	110.1	6.38407	110.17	9.6539	110.01	11.112	110.11	7.95771
110.26	6.47764	110.38	6.3785	110.48	9.65507	110.27	11.1191	110.39	7.95839
110.57	6.48491	110.67	6.37131	110.73	9.6543	110.56	11.1166	110.67	7.95915
110.83	6.49092	110.93	6.36995	111.03	9.65674	110.83	11.1135	110.94	7.96015
111.11	6.50178	111.23	6.36906	111.3	9.64455	111.09	11.113	111.23	7.96106
111.39	6.50101	111.48	6.36837	111.57	9.64099	111.4	11.1133	111.49	7.96209
111.65	6.50736	111.78	6.36028	111.86	9.64834	111.65	11.1093	111.79	7.96316
111.95	6.50651	112.05	6.36107	112.12	9.65039	111.95	11.114	112.06	7.96417
112.21	6.51429	112.32	6.36331	112.42	9.66016	112.22	11.1132	112.32	7.96527
112.5	6.5142	112.62	6.35193	112.68	9.6518	112.49	11.1152	112.62	7.96643
112.77	6.51493	112.87	6.35546	112.97	9.65148	112.78	11.1135	112.88	7.96755
113.04	6.52388	113.17	6.35942	113.25	9.64507	113.04	11.1133	113.17	7.96878
113.34	6.52759	113.43	6.36083	113.51	9.65659	113.34	11.1118	113.44	7.97
113.6	6.52764	113.72	6.36115	113.81	9.65394	113.6	11.1198	113.72	7.97132
113.89	6.52864	114	6.35699	114.07	9.65424	113.89	11.1201	114	7.97272
114.16	6.53377	114.26	6.3545	114.36	9.65619	114.17	11.1248	114.26	7.97405
114.44	6.54459	114.56	6.36701	114.63	9.6614	114.43	11.1285	114.57	7.97579
114.73	6.55208	114.82	6.36332	114.9	9.66986	114.73	11.1357	114.82	7.97716
114.99	6.55887	115.11	6.36074	115.2	9.66216	114.99	11.1249	115.11	7.97884
115.29	6.56893	115.39	6.3664	115.45	9.66286	115.28	11.126	115.39	7.98054
115.54	6.56795	115.65	6.36833	115.76	9.66874	115.55	11.1308	115.65	7.98206
115.84	6.5661	115.95	6.37526	116.01	9.6707	115.82	11.1362	115.95	7.98403
116.11	6.56652	116.21	6.37366	116.29	9.66911	116.12	11.1359	116.21	7.98559
116.37	6.57254	116.5	6.38294	116.58	9.66624	116.37	11.1424	116.51	7.98768
116.67	6.57701	116.77	6.38946	116.84	9.67508	116.67	11.1435	116.78	7.98955
116.93	6.58284	117.05	6.39322	117.14	9.67942	116.94	11.1476	117.05	7.99145
117.23	6.58286	117.33	6.39112	117.4	9.67339	117.21	11.1518	117.34	7.99377
117.49	6.58127	117.59	6.38971	117.7	9.68385	117.51	11.1535	117.6	7.99573
117.77	6.58169	117.9	6.39923	117.96	9.68194	117.76	11.1574	117.9	7.99839
118.06	6.57617	118.15	6.4008	118.23	9.68705	118.06	11.1537	118.16	8.00059
118.32	6.58405	118.44	6.40412	118.53	9.68883	118.32	11.1561	118.44	8.00306
118.62	6.58433	118.72	6.40579	118.78	9.7035	118.61	11.1504	118.73	8.00573
118.88	6.58953	118.98	6.40197	119.08	9.70473	118.89	11.1483	118.99	8.00803
119.16	6.5935	119.28	6.40187	119.35	9.7016	119.15	11.1434	119.29	8.01063
119.45	6.59012	119.54	6.41515	119.63	9.69635	119.45	11.1428	119.54	8.0127
119.71	6.58412	119.84	6.4185	119.91	9.6932	119.7	11.1464	119.84	8.01507
120.01	6.58202	120.1	6.41723	120.17	9.6967	120.01	11.1554	120.11	8.01708
120.26	6.5811	120.38	6.42001	120.48	9.69578	120.27	11.155	120.38	8.01897
120.56	6.57956	120.67	6.42609	120.73	9.69969	120.54	11.1601	120.68	8.02091
120.83	6.58158	120.92	6.43082	121.03	9.69576	120.84	11.1648	120.93	8.02248
121.1	6.57909	121.23	6.43799	121.3	9.69959	121.1	11.1595	121.23	8.02428
121.39	6.58344	121.49	6.44433	121.56	9.69955	121.4	11.1641	121.49	8.02572
121.65	6.59273	121.77	6.44957	121.87	9.71757	121.66	11.1647	121.77	8.02728
121.95	6.59691	122.05	6.44676	122.12	9.71376	121.94	11.1627	122.06	8.02874
122.21	6.60021	122.32	6.44893	122.41	9.71498	122.22	11.1599	122.32	8.03005
122.49	6.60349	122.61	6.45618	122.68	9.71175	122.48	11.1688	122.62	8.03155
122.78	6.60223	122.87	6.4636	122.96	9.72577	122.79	11.1719	122.88	8.03286
123.04	6.60253	123.17	6.46763	123.25	9.73085	123.04	11.1711	123.17	8.03441
123.34	6.60229	123.44	6.46262	123.5	9.73148	123.33	11.1708	123.44	8.03585
123.6	6.59347	123.71	6.46003	123.81	9.73637	123.61	11.1662	123.71	8.0374
123.89	6.59245	124.01	6.45727	124.06	9.74359	123.88	11.1656	124.01	8.03923
124.16	6.60459	124.26	6.4627	124.35	9.74247	124.17	11.1605	124.26	8.04088
124.43	6.60947	124.56	6.46563	124.64	9.7383	124.43	11.1578	124.56	8.0431
124.73	6.61016	124.82	6.46474	124.89	9.73623	124.73	11.1639	124.83	8.04523
124.98	6.61802	125.1	6.47353	125.2	9.73875	124.99	11.173	125.11	8.04765
125.28	6.61711	125.39	6.47329	125.45	9.73944	125.28	11.168	125.39	8.0502
125.55	6.61991	125.65	6.47679	125.75	9.74094	125.56	11.1716	125.65	8.05275
125.83	6.62082	125.95	6.48485	126.02	9.74026	125.81	11.1794	125.96	8.05598
126.11	6.62854	126.2	6.48086	126.29	9.74026	126.12	11.1821	126.21	8.05873
126.37	6.63635	126.5	6.48491	126.58	9.73287	126.37	11.1778	126.5	8.06201
126.67	6.64364	126.78	6.49064	126.84	9.74086	126.67	11.1833	126.78	8.06523
126.93	6.6457	127.04	6.48777	127.14	9.73965	126.94	11.1816	127.04	8.06824
127.23	6.64933	127.34	6.49386	127.4	9.74889	127.21	11.1817	127.34	8.07167
127.5	6.65901	127.59	6.49975	127.68	9.74202	127.5	11.1836	127.6	8.07458
127.76	6.66814	127.89	6.49064	127.97	9.73949	127.76	11.1816	127.89	8.07773
128.06	6.67084	128.16	6.49743	128.23	9.73768	128.06	11.1872	128.16	8.08056
128.32	6.68005	128.44	6.50266	128.53	9.7414	128.32	11.1883	128.44	8.08338
128.61	6.68582	128.72	6.50069	128.79	9.74083	128.6	11.1901	128.73	8.08624
128.88	6.69469	128.98	6.50302	129.08	9.73272	128.89	11.1884	128.99	8.08865
129.16	6.69392	129.29	6.50173	129.35	9.73591	129.15	11.1945	129.29	8.09134
129.45	6.69086	129.54	6.50312	129.62	9.72931	129.45	11.2098	129.55	8.09354
129.71	6.69577	129.83	6.5056	129.92	9.73321	129.71	11.2147	129.83	8.09572
130.01	6.71213	130.11	6.50789	130.17	9.7339	130	11.2091	130.12	8.09798
130.26	6.71953	130.37	6.51743	130.47	9.73759	130.28	11.2172	130.38	8.09983
130.55	6.7206	130.67	6.5186	130.74	9.74465	130.54	11.2142	130.67	8.10182
130.83	6.72668	130.93	6.51391	131.01	9.74762	130.84	11.2188	130.93	8.10352
131.09	6.72872	131.22	6.51386	131.3	9.74653	131.09	11.2176	131.23	8.10538
131.39	6.73573	131.49	6.51556	131.56	9.75275	131.4	11.206	131.5	8.10701
131.65	6.74187	131.76	6.51745	131.86	9.76299	131.66	11.2017	131.77	8.10858
131.95	6.73444	132.06	6.5174	132.12	9.75947	131.93	11.1985	132.06	8.1102
132.22	6.7342	132.31	6.52253	132.41	9.75464	132.23	11.2006	132.32	8.11158
132.49	6.73572	132.62	6.52596	132.69	9.75364	132.48	11.1945	132.62	8.11306
132.78	6.73622	132.88	6.52738	132.95	9.73736	132.78	11.2024	132.88	8.11427
133.04	6.74208	133.16	6.52815	133.25	9.72998	133.04	11.2117	133.16	8.11543
133.34	6.73842	133.44	6.54489	133.51	9.73627	133.33	11.2111	133.45	8.11652
133.6	6.74196	133.71	6.54628	133.8	9.74005	133.61	11.2116	133.71	8.11736
133.88	6.7514	134	6.54922	134.07	9.74079	133.87	11.2188	134.01	8.11815
134.17	6.75554	134.26	6.54918	134.35	9.74277	134.17	11.2236	134.26	8.11868
134.43	6.75893	134.56	6.54695	134.64	9.74729	134.43	11.2267	134.56	8.11918
134.73	6.77061	134.83	6.54432	134.89	9.74293	134.72	11.2291	134.83	8.11949
134.99	6.76892	135.09	6.54223	135.2	9.74592	134.99	11.2247	135.1	8.11969
135.28	6.76768	135.39	6.53881	135.45	9.75465	135.26	11.2241	135.4	8.11977
135.55	6.75708	135.65	6.54399	135.74	9.76239	135.56	11.2216	135.65	8.11976
135.82	6.75047	135.95	6.54213	136.02	9.75258	135.82	11.218	135.95	8.11971
136.12	6.74694	136.21	6.55346	136.28	9.7621	136.12	11.2152	136.22	8.11961
136.37	6.73796	136.49	6.55857	136.58	9.76474	136.38	11.2194	136.5	8.11953
136.67	6.73179	136.78	6.55408	136.84	9.77087	136.66	11.2229	136.78	8.11948
136.94	6.73204	137.04	6.55316	137.14	9.77233	136.94	11.2214	137.04	8.1195
137.21	6.73259	137.34	6.55322	137.41	9.77107	137.2	11.2234	137.34	8.11958
137.5	6.72877	137.59	6.55122	137.68	9.76618	137.51	11.2314	137.6	8.11969
137.76	6.73356	137.89	6.55358	137.97	9.76601	137.76	11.2295	137.89	8.11986
138.06	6.72744	138.16	6.56096	138.22	9.75719	138.05	11.2367	138.17	8.1201
138.32	6.72366	138.43	6.56281	138.53	9.7543	138.33	11.2384	138.43	8.12033
138.61	6.72294	138.72	6.57033	138.79	9.76035	138.6	11.242	138.73	8.12065
138.88	6.71943	138.98	6.57562	139.07	9.76077	138.89	11.2454	138.99	8.12097
139.15	6.71444	139.28	6.57428	139.36	9.7565	139.15	11.237	139.28	8.12136
139.45	6.71246	139.54	6.57975	139.62	9.75181	139.45	11.2454	139.55	8.12179
139.7	6.71169	139.82	6.58357	139.92	9.74937	139.71	11.2453	139.83	8.12231
140	6.71768	140.11	6.58849	140.17	9.74295	139.99	11.2422	140.11	8.12294
140.27	6.71718	140.37	6.60294	140.47	9.73738	140.28	11.236	140.37	8.12364
140.55	6.71016	140.67	6.60161	140.74	9.73208	140.54	11.2358	140.68	8.12462
140.83	6.70795	140.93	6.61004	141.01	9.72616	140.84	11.2393	140.93	8.12552
141.1	6.71003	141.22	6.61135	141.31	9.72316	141.1	11.2433	141.22	8.12672
141.4	6.71978	141.5	6.61491	141.56	9.70972	141.39	11.2484	141.51	8.12802
141.65	6.71809	141.76	6.61607	141.86	9.70948	141.66	11.25	141.76	8.12928
141.94	6.72066	142.06	6.63251	142.12	9.71406	141.93	11.2544	142.06	8.13095
142.22	6.733	142.31	6.63457	142.4	9.72245	142.22	11.2515	142.32	8.13253
142.48	6.73367	142.61	6.63322	142.69	9.71848	142.48	11.2579	142.62	8.13451
142.78	6.74615	142.88	6.63234	142.95	9.71317	142.78	11.2603	142.88	8.1363
143.04	6.74887	143.16	6.63495	143.25	9.71629	143.05	11.2569	143.16	8.13835
143.33	6.75094	143.44	6.63595	143.51	9.71428	143.32	11.2537	143.45	8.14049
143.6	6.76297	143.7	6.63909	143.8	9.7201	143.62	11.2518	143.71	8.14254
143.88	6.77872	144.01	6.64095	144.07	9.722	143.87	11.2542	144.01	8.145
144.17	6.78277	144.26	6.63923	144.34	9.72211	144.17	11.2567	144.27	8.14721
144.42	6.78076	144.55	6.64582	144.64	9.73109	144.43	11.25	144.55	8.14976
144.73	6.78413	144.83	6.64633	144.89	9.73075	144.72	11.2488	144.84	8.15241
144.99	6.78245	145.09	6.65181	145.19	9.7321	145	11.2507	145.1	8.15497
145.27	6.78939	145.39	6.65968	145.46	9.73705	145.26	11.2469	145.4	8.15805
145.56	6.79398	145.65	6.66401	145.73	9.74363	145.56	11.2515	145.65	8.16077
145.82	6.79196	145.95	6.67164	146.02	9.72776	145.81	11.2534	145.95	8.16413
146.12	6.80324	146.21	6.67764	146.28	9.73443	146.11	11.248	146.22	8.1672
146.37	6.81202	146.48	6.68068	146.59	9.73971	146.38	11.2563	146.49	8.17031
146.67	6.8148	146.78	6.68988	146.84	9.75165	146.65	11.2649	146.79	8.17376
146.94	6.82337	147.03	6.69241	147.13	9.75455	146.95	11.2712	147.04	8.17663
147.21	6.83129	147.33	6.70367	147.41	9.77625	147.2	11.2694	147.34	8.17999
147.5	6.83592	147.6	6.69623	147.67	9.77192	147.5	11.2806	147.61	8.18292
147.76	6.83994	147.88	6.69448	147.97	9.77395	147.76	11.2895	147.88	8.1857
148.06	6.84113	148.16	6.69172	148.23	9.78106	148.05	11.2917	148.17	8.18854
148.32	6.84543	148.43	6.69279	148.52	9.78682	148.33	11.2979	148.43	8.19089
148.6	6.84987	148.73	6.69566	148.79	9.79409	148.59	11.2988	148.73	8.19339
148.89	6.8417	148.98	6.70211	149.07	9.80417	148.9	11.2987	148.99	8.19537
149.15	6.84342	149.28	6.69987	149.36	9.80868	149.15	11.2993	149.28	8.19732
149.45	6.85236	149.55	6.70703	149.61	9.80924	149.44	11.2983	149.56	8.19909
149.71	6.86456	149.82	6.71119	149.92	9.80813	149.72	11.2958	149.82	8.20051
150	6.86838	150.11	6.71895	150.17	9.80866	149.98	11.3022	150.12	8.20202
150.27	6.86773	150.37	6.72437	150.46	9.81492	150.28	11.3089	150.37	8.20314
150.54	6.87161	150.67	6.72999	150.75	9.82034	150.54	11.3088	150.67	8.20427
150.84	6.88684	150.93	6.73661	151	9.82654	150.84	11.3106	150.94	8.20519
151.09	6.87523	151.21	6.73097	151.31	9.81762	151.1	11.313	151.22	8.20597
151.39	6.87489	151.5	6.73298	151.56	9.82436	151.38	11.3118	151.5	8.20668
151.66	6.8704	151.75	6.7426	151.86	9.82895	151.67	11.3073	151.76	8.2072
151.94	6.87252	152.06	6.7542	152.13	9.82461	151.92	11.3101	152.07	8.20775
152.22	6.88093	152.31	6.75471	152.4	9.82037	152.23	11.3056	152.32	8.20809
152.48	6.87953	152.61	6.7546	152.69	9.81975	152.48	11.3053	152.61	8.20839
152.78	6.87836	152.89	6.76172	152.95	9.82008	152.78	11.3012	152.89	8.20871
153.04	6.88264	153.15	6.77112	153.25	9.81706	153.05	11.2932	153.15	8.20888
153.33	6.88359	153.45	6.77799	153.51	9.80941	153.32	11.3045	153.45	8.20894
153.61	6.88438	153.7	6.7874	153.79	9.80688	153.61	11.3042	153.71	8.20885
153.87	6.8898	154	6.78808	154.08	9.80748	153.87	11.3078	154	8.20854
154.17	6.88494	154.26	6.79305	154.34	9.79373	154.17	11.3114	154.27	8.20807
154.43	6.89676	154.54	6.79018	154.64	9.79053	154.43	11.3209	154.55	8.20731
154.72	6.89961	154.83	6.79785	154.89	9.78877	154.71	11.3286	154.84	8.20634
154.99	6.90442	155.09	6.79178	155.19	9.78591	155	11.3238	155.09	8.20517
155.27	6.91512	155.4	6.79598	155.46	9.78391	155.26	11.3186	155.4	8.20342
155.55	6.90491	155.65	6.79702	155.73	9.77631	155.56	11.3157	155.66	8.20168
155.81	6.91223	155.93	6.80122	156.03	9.77767	155.82	11.3119	155.94	8.19949
156.12	6.91326	156.22	6.80209	156.28	9.78071	156.11	11.3024	156.22	8.19715
156.38	6.91192	156.48	6.80086	156.58	9.77204	156.38	11.3017	156.49	8.19467
156.66	6.92408	156.78	6.79635	156.85	9.76889	156.65	11.2984	156.78	8.19182
156.94	6.91972	157.03	6.80314	157.12	9.77834	156.95	11.2933	157.04	8.18916
157.2	6.91892	157.33	6.80507	157.41	9.78548	157.2	11.2982	157.34	8.18603
157.5	6.92364	157.6	6.81242	157.67	9.79462	157.51	11.3068	157.61	8.18321
157.76	6.92349	157.87	6.8086	157.98	9.79971	157.77	11.2983	157.88	8.18042
158.06	6.91511	158.17	6.81048	158.23	9.79916	158.04	11.302	158.17	8.17749
158.32	6.91534	158.42	6.81551	158.52	9.81134	158.34	11.2923	158.43	8.17498
158.6	6.91841	158.72	6.81189	158.8	9.81545	158.59	11.2894	158.73	8.17228
158.89	6.92516	158.99	6.81848	159.06	9.81737	158.89	11.2978	158.99	8.1701
159.15	6.92714	159.27	6.81669	159.36	9.82008	159.15	11.3031	159.27	8.16808
159.45	6.92168	159.55	6.81043	159.61	9.82324	159.44	11.2966	159.56	8.16618
159.71	6.91686	159.81	6.81853	159.91	9.81968	159.72	11.2961	159.82	8.1648
159.99	6.92529	160.11	6.81285	160.18	9.83272	159.98	11.2943	160.12	8.16354
160.28	6.93285	160.37	6.81179	160.46	9.8419	160.29	11.3061	160.37	8.16273
160.54	6.93905	160.67	6.81631	160.74	9.8469	160.53	11.3093	160.67	8.16214
160.84	6.94476	160.94	6.81403	161	9.84219	160.83	11.315	160.94	8.16182
161.09	6.94777	161.2	6.80831	161.31	9.85444	161.11	11.315	161.21	8.16172
161.39	6.9501	161.5	6.80709	161.56	9.84856	161.37	11.313	161.51	8.16182
161.66	6.95228	161.76	6.80217	161.85	9.85878	161.67	11.3081	161.76	8.16217
161.93	6.9652	162.05	6.79843	162.14	9.86282	161.93	11.314	162.06	8.1629
162.23	6.96421	162.32	6.8006	162.39	9.86426	162.22	11.3137	162.33	8.16375
162.48	6.96516	162.6	6.79515	162.69	9.8622	162.49	11.3126	162.61	8.1649
162.78	6.96711	162.88	6.79664	162.95	9.85821	162.77	11.3139	162.89	8.16623
163.05	6.97116	163.14	6.8014	163.24	9.85478	163.05	11.3123	163.15	8.16772
163.32	6.9752	163.45	6.81122	163.51	9.85222	163.31	11.3123	163.45	8.16969
163.61	6.97276	163.7	6.81514	163.79	9.84443	163.62	11.3168	163.71	8.17162
163.87	6.97907	163.99	6.82557	164.08	9.84635	163.87	11.3189	164	8.17403
164.17	6.98637	164.27	6.8266	164.33	9.8467	164.16	11.3225	164.28	8.17655
164.43	6.9965	164.53	6.82057	164.64	9.83798	164.44	11.3225	164.54	8.17912
164.72	7.00654	164.83	6.81485	164.9	9.84299	164.7	11.3247	164.84	8.18232
164.99	7.00788	165.09	6.81878	165.18	9.83928	165	11.3262	165.1	8.18532
165.26	7.02016	165.39	6.82472	165.47	9.84893	165.26	11.3286	165.39	8.18891
165.56	7.02703	165.65	6.8294	165.73	9.84701	165.56	11.3357	165.66	8.19246
165.81	7.04013	165.93	6.83194	166.03	9.83904	165.82	11.3395	165.94	8.19637
166.11	7.04139	166.22	6.83712	166.28	9.84351	166.1	11.3432	166.22	8.20045
166.38	7.03659	166.48	6.84107	166.58	9.84297	166.39	11.344	166.48	8.20445
166.66	7.0443	166.78	6.85869	166.85	9.84294	166.64	11.3508	166.79	8.20943
166.94	7.05119	167.04	6.86228	167.12	9.8372	166.95	11.3577	167.04	8.21358
167.2	7.05242	167.33	6.86434	167.42	9.83732	167.21	11.3642	167.33	8.21862
167.51	7.05536	167.61	6.87225	167.67	9.83815	167.49	11.3601	167.61	8.22357
167.76	7.06286	167.87	6.87417	167.97	9.83522	167.77	11.3741	167.87	8.22828
168.05	7.06481	168.17	6.88314	168.23	9.8314	168.04	11.3724	168.17	8.23384
168.33	7.07443	168.42	6.8846	168.51	9.82166	168.34	11.3777	168.43	8.23876
168.59	7.07037	168.72	6.89103	168.8	9.82057	168.59	11.3709	168.73	8.24457
168.89	7.07852	168.99	6.8962	169.06	9.82049	168.89	11.3612	168.99	8.24972
169.15	7.08719	169.26	6.91695	169.36	9.82215	169.16	11.3617	169.27	8.25538
169.44	7.08042	169.56	6.92164	169.62	9.82074	169.43	11.3667	169.56	8.26131
169.71	7.08816	169.81	6.93119	169.91	9.82319	169.73	11.3671	169.81	8.26648
169.99	7.08997	170.11	6.93885	170.18	9.83111	169.98	11.3697	170.12	8.27292
170.28	7.09219	170.37	6.94118	170.45	9.82335	170.28	11.3768	170.38	8.27831
170.53	7.10193	170.66	6.94403	170.75	9.83196	170.54	11.3782	170.66	8.28406
170.84	7.1008	170.94	6.95408	171	9.84269	170.83	11.3825	170.95	8.28994
171.1	7.09938	171.2	6.95822	171.3	9.84062	171.11	11.3824	171.21	8.2951
171.38	7.10109	171.5	6.96374	171.57	9.83929	171.37	11.378	171.5	8.30072
171.67	7.10643	171.75	6.95889	171.84	9.8358	171.67	11.3764	171.76	8.30574
171.93	7.11481	172.06	6.95904	172.13	9.8383	171.92	11.3847	172.06	8.31131
172.22	7.11715	172.32	6.96893	172.39	9.84553	172.22	11.3747	172.33	8.31639
172.48	7.12029	172.59	6.97081	172.7	9.84379	172.49	11.3876	172.6	8.32134
172.78	7.1255	172.89	6.97619	172.95	9.84271	172.76	11.3985	172.9	8.32671
173.05	7.12982	173.14	6.97928	173.24	9.85137	173.06	11.3887	173.15	8.33127
173.32	7.13513	173.44	6.98345	173.52	9.85461	173.31	11.3689	173.45	8.33648
173.61	7.15075	173.71	6.99189	173.78	9.85639	173.61	11.3725	173.72	8.34122
173.87	7.16186	173.99	6.98436	174.08	9.87062	173.87	11.3735	173.99	8.34577
174.17	7.17159	174.27	6.99049	174.34	9.87172	174.16	11.3712	174.28	8.35051
174.43	7.16713	174.53	6.98706	174.63	9.86969	174.44	11.3686	174.54	8.35467
174.71	7.17164	174.84	6.98471	174.9	9.86039	174.7	11.3599	174.84	8.35915
175	7.17109	175.09	6.97695	175.18	9.85908	175.01	11.3538	175.1	8.36295
175.26	7.17265	175.38	6.97353	175.47	9.86056	175.26	11.3508	175.39	8.36681
175.56	7.16199	175.66	6.97187	175.72	9.85701	175.55	11.3585	175.66	8.37023
175.81	7.15771	175.92	6.97194	176.03	9.85446	175.83	11.3722	175.93	8.37336
176.11	7.14781	176.22	6.97709	176.29	9.84897	176.09	11.3672	176.23	8.37648
176.38	7.14973	176.48	6.97621	176.57	9.8496	176.39	11.368	176.48	8.37892
176.65	7.13994	176.77	6.98392	176.86	9.85636	176.65	11.3713	176.78	8.3814
176.95	7.14087	177.04	6.98417	177.11	9.85379	176.95	11.3671	177.05	8.38346
177.2	7.14741	177.32	6.98202	177.41	9.85224	177.21	11.3707	177.33	8.3853
177.5	7.14876	177.61	6.98276	177.67	9.84493	177.49	11.373	177.61	8.38693
177.77	7.15951	177.86	6.98382	177.97	9.84072	177.78	11.3698	177.87	8.3883
178.04	7.15872	178.17	6.97463	178.24	9.84121	178.03	11.3797	178.18	8.3896
178.33	7.15773	178.43	6.97324	178.51	9.8432	178.34	11.3747	178.43	8.39068
178.59	7.15783	178.71	6.98173	178.8	9.85418	178.59	11.3743	178.72	8.39165
178.89	7.15053	179	6.98531	179.05	9.84462	178.88	11.3765	179	8.39256
179.15	7.14714	179.26	6.98495	179.36	9.84908	179.16	11.385	179.26	8.39336
179.44	7.1431	179.55	6.99262	179.62	9.84222	179.43	11.3909	179.56	8.39415
179.72	7.14156	179.81	6.99507	179.9	9.83699	179.72	11.3827	179.82	8.39494
179.98	7.13798	180.11	6.99691	180.19	9.84119	179.98	11.3831	180.11	8.39569
180.28	7.13656	180.38	6.99503	180.45	9.83859	180.28	11.3816	180.38	8.39646
180.54	7.13977	180.65	6.99809	180.75	9.83823	180.54	11.3871	180.66	8.39721
180.83	7.14073	180.94	7.00241	181	9.84046	180.82	11.3846	180.95	8.39799
181.1	7.1402	181.2	7.00432	181.3	9.84133	181.11	11.3803	181.2	8.3987
181.38	7.13874	181.5	7.00926	181.57	9.83689	181.37	11.3821	181.51	8.39942
181.67	7.14114	181.76	7.01412	181.84	9.84031	181.67	11.3823	181.77	8.40011
181.92	7.14229	182.04	7.01454	182.14	9.83641	181.93	11.3721	182.05	8.40073
182.23	7.14277	182.33	7.01283	182.39	9.8326	182.21	11.3727	182.33	8.40136
182.48	7.14415	182.59	7.01822	182.69	9.84774	182.49	11.3689	182.6	8.40196
182.77	7.14876	182.89	7.02477	182.96	9.85139	182.76	11.3721	182.89	8.40265
183.06	7.14916	183.14	7.02782	183.23	9.85089	183.06	11.3792	183.15	8.40324
183.31	7.1421	183.44	7.02803	183.52	9.85368	183.31	11.3811	183.45	8.40411
183.61	7.14616	183.71	7.03942	183.78	9.85653	183.61	11.3814	183.72	8.40483
183.87	7.14569	183.98	7.04693	184.08	9.87084	183.88	11.3815	183.99	8.40574
184.16	7.15015	184.28	7.05123	184.34	9.881	184.15	11.3772	184.28	8.40682
184.43	7.16244	184.53	7.0503	184.63	9.88901	184.45	11.3758	184.54	8.40777
184.71	7.16318	184.83	7.05715	184.91	9.89847	184.7	11.3771	184.84	8.40927
185	7.17114	185.1	7.06429	185.17	9.90087	185	11.3766	185.1	8.41041
185.26	7.17448	185.38	7.06478	185.47	9.8944	185.26	11.3748	185.38	8.412
185.72	7.18248	185.66	7.07178	185.73	9.89557	185.67	11.3742	185.67	8.41378
185.98	7.19588	185.92	7.08683	186.02	9.89885	185.93	11.38	185.93	8.41544
186.28	7.2008	186.33	7.09243	186.39	9.89975	186.21	11.3726	186.33	8.41849
186.54	7.21475	186.59	7.09742	186.69	9.90181	186.5	11.3744	186.59	8.42065
186.83	7.22545	186.89	7.106	186.96	9.90271	186.75	11.3718	186.9	8.42331
187.1	7.23423	187.15	7.1064	187.23	9.91205	187.06	11.3605	187.15	8.42573
187.37	7.23842	187.44	7.10591	187.52	9.90775	187.31	11.3613	187.44	8.42872
187.67	7.24701	187.72	7.11231	187.78	9.91347	187.61	11.3667	187.72	8.4319
187.92	7.24012	187.98	7.11613	188.08	9.9169	187.88	11.3694	187.98	8.43514
188.22	7.24359	188.28	7.1245	188.34	9.91216	188.15	11.363	188.28	8.43907
188.49	7.23869	188.53	7.13025	188.62	9.90635	188.44	11.373	188.54	8.44283
188.77	7.23991	188.83	7.13518	188.91	9.90009	188.7	11.3719	188.84	8.44726
189.05	7.24322	189.09	7.13447	189.17	9.90671	189	11.3745	189.1	8.45142
189.31	7.24273	189.37	7.13752	189.47	9.91196	189.26	11.378	189.38	8.45604
189.61	7.24027	189.66	7.14105	189.72	9.91553	189.54	11.3757	189.67	8.46091
189.87	7.25036	189.92	7.14094	190.02	9.91581	189.83	11.3811	189.92	8.46541
190.16	7.24977	190.22	7.1466	190.29	9.90797	190.09	11.3765	190.23	8.47086
190.44	7.25625	190.48	7.14164	190.56	9.91103	190.39	11.3819	190.49	8.4757
190.7	7.26541	190.77	7.14234	190.86	9.90806	190.65	11.3846	190.77	8.48093
191	7.27945	191.05	7.14018	191.11	9.89221	190.94	11.3811	191.05	8.48623
191.26	7.28773	191.31	7.14537	191.41	9.89388	191.22	11.3825	191.32	8.49144
191.55	7.2891	191.61	7.14942	191.68	9.88738	191.48	11.3808	191.61	8.49702
191.82	7.29474	191.86	7.15486	191.96	9.89246	191.78	11.377	191.87	8.50215
192.1	7.29161	192.17	7.1563	192.24	9.88304	192.03	11.3872	192.17	8.50805
192.39	7.29687	192.43	7.1624	192.5	9.87438	192.33	11.3852	192.43	8.51321
192.65	7.30305	192.7	7.1698	192.8	9.88444	192.6	11.389	192.71	8.51877
192.95	7.30166	193	7.16691	193.06	9.88204	192.87	11.3859	193.01	8.52473
193.2	7.30941	193.25	7.17239	193.35	9.88602	193.16	11.3999	193.26	8.52957
193.49	7.31405	193.55	7.17748	193.63	9.88371	193.42	11.4073	193.56	8.53546
193.77	7.32084	193.82	7.17598	193.89	9.887	193.72	11.4041	193.82	8.54038
194.03	7.32391	194.1	7.1822	194.19	9.893	193.98	11.4123	194.1	8.54569
194.34	7.32486	194.38	7.18539	194.45	9.90099	194.27	11.4188	194.39	8.55113
194.59	7.32233	194.64	7.18893	194.74	9.89739	194.55	11.4257	194.65	8.55576
194.88	7.31977	194.94	7.19814	195.01	9.90941	194.81	11.4215	194.95	8.56121
195.16	7.32662	195.2	7.1953	195.29	9.91978	195.11	11.4174	195.2	8.56537
195.43	7.32349	195.5	7.20208	195.58	9.92687	195.37	11.4234	195.5	8.57061
195.72	7.32477	195.76	7.20341	195.83	9.93815	195.66	11.4261	195.77	8.5751
195.98	7.3246	196.04	7.19701	196.14	9.93865	195.94	11.4305	196.04	8.57952
196.28	7.31843	196.33	7.19846	196.39	9.94879	196.21	11.4325	196.34	8.58455
196.54	7.31611	196.59	7.2052	196.68	9.96464	196.5	11.4357	196.59	8.58851
196.82	7.3239	196.89	7.20402	196.96	9.96998	196.76	11.4384	196.89	8.59345
197.11	7.32842	197.15	7.20209	197.22	9.97421	197.06	11.4365	197.15	8.59754
197.37	7.32472	197.43	7.20346	197.52	9.98567	197.32	11.4387	197.44	8.60213
197.67	7.33086	197.72	7.20121	197.78	9.99362	197.6	11.4388	197.72	8.60647
197.93	7.33125	197.97	7.19783	198.08	10.0132	197.88	11.4371	197.98	8.61038
198.22	7.32966	198.28	7.1971	198.34	10.0176	198.14	11.434	198.28	8.61489
198.49	7.3274	198.53	7.19588	198.62	10.0122	198.45	11.4341	198.54	8.61871
198.76	7.32487	198.82	7.20724	198.91	10.0138	198.7	11.4332	198.83	8.62292
199.05	7.3168	199.1	7.20361	199.16	10.0162	198.99	11.4333	199.11	8.62696
199.31	7.30715	199.37	7.20211	199.47	10.0146	199.27	11.434	199.37	8.63078
199.67	7.30941	199.72	7.20963	199.78	10.0255	199.6	11.4304	199.72	8.63575
199.92	7.31713	199.98	7.20589	200.07	10.0341	199.88	11.4337	199.98	8.63971
200.21	7.3175	200.28	7.19675	200.35	10.043	200.14	11.4299	200.28	8.64423
200.49	7.31425	200.53	7.19967	200.62	10.053	200.45	11.4361	200.54	8.64838
200.76	7.31476	200.83	7.2066	200.91	10.0544	200.7	11.4345	200.83	8.65301
201.05	7.31197	201.1	7.21278	201.17	10.055	200.99	11.4306	201.11	8.65754
201.31	7.31194	201.36	7.22594	201.47	10.0405	201.27	11.4291	201.37	8.66185
201.61	7.31095	201.67	7.22031	201.73	10.049	201.53	11.4241	201.67	8.66673
201.87	7.31741	201.92	7.2237	202.01	10.0509	201.83	11.4319	201.93	8.67099
202.16	7.33158	202.22	7.22268	202.3	10.0497	202.09	11.4258	202.22	8.67566
202.44	7.34052	202.49	7.21774	202.55	10.0396	202.39	11.4275	202.49	8.67993
202.7	7.3492	202.76	7.21666	202.86	10.0456	202.65	11.4342	202.77	8.68428
203	7.35895	203.05	7.21782	203.12	10.0426	202.93	11.4365	203.06	8.68872
203.26	7.35443	203.31	7.2182	203.41	10.0416	203.22	11.4361	203.31	8.69245
203.55	7.3621	203.61	7.22406	203.68	10.0364	203.47	11.4374	203.62	8.69704
203.83	7.36868	203.87	7.22723	203.95	10.034	203.78	11.4452	203.87	8.70065
204.09	7.36932	204.15	7.23256	204.24	10.0313	204.04	11.4404	204.16	8.70476
204.39	7.38762	204.44	7.23793	204.5	10.0378	204.32	11.445	204.44	8.70866
204.64	7.39472	204.7	7.24822	204.8	10.0368	204.61	11.4434	204.7	8.71219
204.94	7.39586	205	7.25117	205.06	10.0427	204.87	11.4404	205	8.71622
205.21	7.4053	205.26	7.26207	205.34	10.0414	205.17	11.4458	205.26	8.71964
205.48	7.4039	205.55	7.26936	205.63	10.0371	205.42	11.4417	205.55	8.72347
205.78	7.40678	205.82	7.2809	205.89	10.0336	205.72	11.4454	205.83	8.7272
206.03	7.41416	206.1	7.29176	206.19	10.0286	205.99	11.4575	206.1	8.73088
206.33	7.42576	206.38	7.30758	206.45	10.0393	206.26	11.4583	206.39	8.73494
206.6	7.43649	206.64	7.31865	206.74	10.0428	206.55	11.4671	206.65	8.73871
206.88	7.43602	206.95	7.32471	207.01	10.0315	206.81	11.4755	206.95	8.74317
207.16	7.44427	207.2	7.33217	207.28	10.0328	207.11	11.4881	207.21	8.74721
207.43	7.44693	207.49	7.33621	207.58	10.041	207.37	11.4953	207.49	8.75169
207.72	7.44266	207.77	7.33778	207.83	10.0435	207.65	11.4964	207.78	8.75647
207.98	7.44276	208.03	7.34243	208.13	10.038	207.94	11.5009	208.04	8.76092
208.28	7.44764	208.33	7.3432	208.4	10.0356	208.2	11.5009	208.34	8.76617
208.54	7.44618	208.59	7.34846	208.67	10.0303	208.5	11.5018	208.6	8.7709
208.82	7.44397	208.88	7.35561	208.96	10.0371	208.75	11.5012	208.89	8.77628
209.11	7.45661	209.15	7.36097	209.22	10.0351	209.06	11.496	209.16	8.78142
209.37	7.44661	209.42	7.37083	209.52	10.0334	209.32	11.4995	209.43	8.78673
209.66	7.44655	209.72	7.36928	209.78	10.0425	209.59	11.4948	209.72	8.79249
209.93	7.44426	209.97	7.37059	210.07	10.0476	209.89	11.4916	209.98	8.79786
210.21	7.45311	210.28	7.37172	210.35	10.0463	210.14	11.4919	210.28	8.80413
210.49	7.45693	210.54	7.37134	210.61	10.0505	210.44	11.4926	210.54	8.80971
210.75	7.46985	210.82	7.36603	210.92	10.0563	210.71	11.4878	210.82	8.81582
211.06	7.46026	211.1	7.37414	211.16	10.0667	210.99	11.485	211.11	8.82222
211.31	7.44819	211.36	7.37877	211.47	10.0712	211.27	11.4909	211.37	8.82804
211.61	7.44476	211.67	7.38401	211.74	10.0814	211.53	11.4933	211.67	8.83472
211.88	7.43662	211.92	7.38348	212.01	10.0943	211.83	11.4935	211.93	8.84051
212.15	7.42982	212.22	7.38998	212.3	10.0946	212.09	11.5002	212.22	8.84688
212.44	7.43096	212.49	7.3876	212.55	10.0907	212.38	11.498	212.49	8.8527
212.7	7.43361	212.75	7.38501	212.86	10.0987	212.66	11.5061	212.76	8.85846
213	7.43004	213.05	7.37879	213.11	10.1126	212.92	11.5041	213.06	8.86452
213.26	7.43564	213.31	7.38169	213.4	10.1136	213.22	11.5022	213.31	8.86958
213.54	7.44808	213.61	7.37944	213.69	10.1142	213.48	11.4917	213.61	8.87521
213.83	7.45545	213.87	7.37454	213.94	10.1268	213.78	11.4967	213.88	8.88012
214.09	7.45822	214.15	7.37357	214.25	10.1267	214.04	11.4953	214.15	8.88487
214.39	7.45767	214.44	7.37378	214.5	10.126	214.32	11.4974	214.44	8.88965
214.65	7.46953	214.7	7.38314	214.79	10.1184	214.61	11.4939	214.7	8.8938
214.94	7.47865	215	7.38285	215.07	10.1291	214.86	11.5025	215	8.89837
215.21	7.48316	215.25	7.37891	215.34	10.1287	215.17	11.5089	215.26	8.90216
215.48	7.48684	215.55	7.37182	215.63	10.1436	215.42	11.5205	215.55	8.90624
215.78	7.49447	215.83	7.37949	215.89	10.1339	215.71	11.5262	215.83	8.91006
216.03	7.49672	216.08	7.38346	216.19	10.1307	215.99	11.5254	216.09	8.91349
216.33	7.49881	216.39	7.38726	216.45	10.1267	216.25	11.5285	216.39	8.91731
216.6	7.49937	216.64	7.39225	216.73	10.139	216.55	11.5483	216.65	8.92051
216.87	7.501	216.94	7.40166	217.02	10.1298	216.81	11.5384	216.94	8.9239
217.17	7.49912	217.21	7.40496	217.28	10.1382	217.11	11.5442	217.21	8.92694
217.42	7.50547	217.48	7.41448	217.58	10.1358	217.37	11.5583	217.49	8.92988
217.72	7.50993	217.77	7.41404	217.84	10.1291	217.65	11.5605	217.78	8.93283
217.98	7.51587	218.03	7.42078	218.13	10.1269	217.94	11.5663	218.03	8.9352
218.27	7.51931	218.33	7.42776	218.4	10.135	218.2	11.5766	218.34	8.93783
218.55	7.5186	218.59	7.43161	218.67	10.1336	218.5	11.5725	218.6	8.93989
218.81	7.52214	218.87	7.43313	218.97	10.1283	218.76	11.5819	218.88	8.94179
219.11	7.53149	219.16	7.44507	219.22	10.1164	219.04	11.5849	219.17	8.94388
219.36	7.5344	219.42	7.45028	219.52	10.1167	219.33	11.5842	219.42	8.94531
219.67	7.54249	219.72	7.46226	219.79	10.1108	219.59	11.6045	219.72	8.94688
219.93	7.55183	219.98	7.46004	220.06	10.1082	219.89	11.6142	219.98	8.94804
220.2	7.55629	220.27	7.46297	220.35	10.0996	220.14	11.6202	220.28	8.9491
220.5	7.55951	220.54	7.46048	220.61	10.0872	220.44	11.6322	220.55	8.94987
220.75	7.55111	220.81	7.45838	220.91	10.0827	220.71	11.6376	220.82	8.95043
221.05	7.54835	221.11	7.45562	221.17	10.0896	220.98	11.6435	221.11	8.95084
221.32	7.54983	221.36	7.45832	221.46	10.0891	221.28	11.6602	221.37	8.95098
221.6	7.54943	221.66	7.46139	221.74	10.0788	221.53	11.6638	221.67	8.95092
221.88	7.55408	221.93	7.46506	222	10.073	221.83	11.6632	221.93	8.95077
222.14	7.55502	222.21	7.46805	222.3	10.0779	222.1	11.6648	222.21	8.95044
222.45	7.5524	222.49	7.47597	222.55	10.0767	222.38	11.673	222.5	8.95008
222.7	7.55126	222.75	7.48035	222.85	10.083	222.66	11.6717	222.76	8.94968
222.99	7.55194	223.05	7.48171	223.12	10.0862	222.92	11.6639	223.06	8.94921
223.27	7.54346	223.31	7.48763	223.39	10.0969	223.22	11.6724	223.31	8.9488
223.54	7.55377	223.61	7.48469	223.69	10.0943	223.48	11.6782	223.61	8.94841
223.83	7.55718	223.88	7.4859	223.95	10.0925	223.77	11.6824	223.88	8.94811
224.09	7.56589	224.14	7.48864	224.25	10.0889	224.05	11.6857	224.15	8.94791
224.39	7.55994	224.44	7.49342	224.5	10.094	224.31	11.6895	224.45	8.94773
224.65	7.56229	224.7	7.50146	224.79	10.1031	224.61	11.6976	224.7	8.94777
224.93	7.55593	224.99	7.50074	225.07	10.1021	224.86	11.7083	225	8.94792
225.22	7.5612	225.26	7.50499	225.33	10.1127	225.16	11.7203	225.27	8.94813
225.47	7.56727	225.54	7.50331	225.63	10.1187	225.43	11.7226	225.54	8.9485
225.78	7.56778	225.83	7.50941	225.89	10.1267	225.71	11.7199	225.83	8.94887
226.03	7.58067	226.09	7.51379	226.18	10.1182	225.99	11.7209	226.09	8.94943
226.32	7.595	226.39	7.51923	226.46	10.1234	226.25	11.7072	226.39	8.95025
226.6	7.60523	226.64	7.52893	226.73	10.1341	226.56	11.7086	226.65	8.95113
226.87	7.61079	226.94	7.53146	227.02	10.1359	226.81	11.7012	226.94	8.95239
227.16	7.61117	227.21	7.5355	227.27	10.1303	227.1	11.7063	227.22	8.95363
227.42	7.62249	227.48	7.54016	227.58	10.1332	227.38	11.704	227.48	8.95505
227.72	7.62606	227.78	7.54471	227.84	10.1462	227.64	11.7137	227.78	8.95682
227.98	7.63088	228.03	7.55221	228.12	10.1434	227.94	11.7149	228.03	8.95847
228.26	7.63	228.33	7.5539	228.41	10.1488	228.2	11.7207	228.33	8.96074
228.55	7.63427	228.59	7.57229	228.66	10.1403	228.5	11.7262	228.6	8.96296
228.81	7.64172	228.87	7.58026	228.97	10.1507	228.76	11.7339	228.87	8.96537
229.11	7.6411	229.16	7.58825	229.23	10.1479	229.04	11.7287	229.16	8.96819
229.37	7.65115	229.42	7.59247	229.52	10.157	229.33	11.7229	229.42	8.97092
229.65	7.65649	229.72	7.59584	229.79	10.1522	229.58	11.7259	229.73	8.97442
229.94	7.66351	229.98	7.60495	230.06	10.1624	229.89	11.7316	229.98	8.97744
230.2	7.67554	230.27	7.6011	230.35	10.1645	230.15	11.7389	230.27	8.9812
230.5	7.67565	230.55	7.6004	230.61	10.166	230.43	11.7468	230.55	8.98507
230.75	7.67819	230.81	7.6049	230.91	10.1776	230.71	11.7481	230.81	8.98892
231.05	7.67988	231.11	7.60475	231.17	10.1832	230.98	11.7556	231.11	8.99365
231.32	7.68488	231.36	7.60015	231.45	10.1837	231.28	11.7592	231.37	8.99798
231.59	7.68712	231.66	7.59805	231.74	10.1894	231.53	11.7492	231.66	9.00303
231.89	7.69368	231.93	7.60164	232	10.2097	231.83	11.751	231.93	9.00793
232.14	7.70436	232.2	7.61031	232.3	10.2212	232.1	11.76	232.21	9.01315
232.44	7.71359	232.49	7.60337	232.56	10.2212	232.37	11.7567	232.5	9.01868
232.71	7.72876	232.75	7.60508	232.85	10.2228	232.66	11.7706	232.76	9.02372
232.99	7.73527	233.05	7.61257	233.12	10.2301	232.92	11.7698	233.06	9.02962
233.27	7.7405	233.31	7.61274	233.39	10.2323	233.22	11.7794	233.32	9.03478
233.53	7.75066	233.59	7.61654	233.69	10.2436	233.48	11.7907	233.6	9.04037
233.83	7.75537	233.88	7.61622	233.94	10.2502	233.76	11.7912	233.89	9.04618
234.09	7.75643	234.14	7.62073	234.24	10.2538	234.05	11.7932	234.14	9.05118
234.38	7.7583	234.44	7.61427	234.51	10.2644	234.31	11.7962	234.44	9.05708
234.66	7.75899	234.7	7.61339	234.78	10.2805	234.61	11.7929	234.7	9.06212
234.92	7.76193	234.99	7.61495	235.07	10.2935	234.86	11.7984	235	9.06773
235.22	7.77215	235.26	7.61611	235.33	10.296	235.16	11.798	235.27	9.0726
235.48	7.77024	235.53	7.61049	235.63	10.3015	235.43	11.7917	235.54	9.07727
235.78	7.77626	235.83	7.6172	235.89	10.3151	235.7	11.7932	235.83	9.08209
236.04	7.78276	236.08	7.61243	236.18	10.3209	236	11.7984	236.09	9.08621
236.32	7.78021	236.38	7.61132	236.46	10.3276	236.25	11.7965	236.39	9.09078
236.6	7.77758	236.65	7.61427	236.72	10.3275	236.55	11.7907	236.66	9.09478
236.86	7.78092	236.93	7.61789	237.03	10.3275	236.82	11.795	236.93	9.09866
237.17	7.78682	237.21	7.62583	237.28	10.3338	237.1	11.7971	237.22	9.10278
237.42	7.78603	237.47	7.62122	237.57	10.3331	237.38	11.8041	237.48	9.10637
237.71	7.77949	237.77	7.62653	237.84	10.3374	237.64	11.8008	237.78	9.11045
237.99	7.78636	238.03	7.63051	238.11	10.3402	237.95	11.8049	238.04	9.11393
238.26	7.7917	238.33	7.63697	238.41	10.343	238.2	11.8108	238.33	9.11781
238.55	7.79575	238.6	7.64184	238.66	10.345	238.49	11.8156	238.6	9.12144
238.81	7.80428	238.86	7.63976	238.97	10.3498	238.77	11.8107	238.87	9.12508
239.11	7.81301	239.17	7.65126	239.23	10.3575	239.03	11.813	239.17	9.12915
239.37	7.82296	239.42	7.65384	239.51	10.3515	239.33	11.8074	239.42	9.13257
239.65	7.82956	239.72	7.66001	239.8	10.3558	239.59	11.8111	239.72	9.13669
239.94	7.84692	239.98	7.66615	240.05	10.3537	239.88	11.8116	239.99	9.14036
240.2	7.8466	240.26	7.66815	240.36	10.355	240.15	11.8098	240.27	9.14412
240.5	7.84971	240.55	7.66809	240.61	10.3476	240.43	11.8248	240.55	9.1478
240.76	7.85457	240.81	7.66607	240.9	10.3434	240.71	11.8318	240.81	9.15112
241.05	7.85426	241.11	7.67005	241.18	10.3452	240.97	11.8408	241.11	9.15479
241.32	7.86737	241.36	7.67082	241.45	10.3538	241.28	11.8452	241.37	9.15783
241.59	7.87262	241.65	7.67569	241.74	10.3648	241.53	11.8577	241.66	9.16098
241.88	7.87393	241.94	7.67927	242	10.3682	241.82	11.8557	241.94	9.16387
242.14	7.87531	242.19	7.68053	242.3	10.3764	242.1	11.86	242.2	9.16635
242.44	7.88283	242.5	7.68252	242.56	10.3753	242.36	11.8644	242.5	9.16904
242.71	7.88565	242.75	7.68026	242.84	10.3875	242.66	11.8681	242.76	9.17127
242.98	7.88898	243.05	7.6734	243.13	10.3884	242.92	11.8613	243.05	9.17368
243.28	7.89879	243.32	7.67407	243.38	10.3848	243.22	11.8726	243.32	9.17592
243.53	7.89727	243.59	7.67605	243.69	10.3872	243.48	11.8837	243.6	9.17822
243.83	7.8995	243.88	7.67558	243.94	10.4007	243.76	11.8829	243.89	9.18072
244.09	7.89359	244.14	7.67361	244.24	10.4092	244.05	11.8938	244.14	9.18282
244.38	7.88471	244.44	7.67446	244.51	10.4211	244.31	11.8982	244.45	9.18553
244.66	7.88496	244.7	7.68424	244.77	10.4326	244.61	11.9093	244.7	9.18783
244.92	7.89353	244.98	7.68736	245.08	10.4252	244.87	11.9092	244.99	9.19053
245.22	7.9008	245.27	7.68377	245.33	10.444	245.15	11.9204	245.28	9.19347
245.47	7.90279	245.53	7.69495	245.63	10.4534	245.44	11.9206	245.53	9.19611
245.77	7.92045	245.83	7.70455	245.9	10.4565	245.7	11.9296	245.83	9.19949
246.04	7.93252	246.09	7.71021	246.17	10.4597	246	11.9361	246.09	9.2026
246.31	7.93654	246.38	7.71486	246.46	10.4621	246.25	11.9361	246.38	9.2063
246.61	7.94047	246.65	7.72877	246.72	10.4712	246.55	11.9356	246.66	9.21003
246.86	7.94528	246.92	7.73971	247.02	10.482	246.82	11.9345	246.93	9.21387
247.16	7.95489	247.22	7.74304	247.28	10.4991	247.09	11.9352	247.22	9.2181
247.43	7.96139	247.47	7.74367	247.57	10.5097	247.39	11.9353	247.48	9.22212
247.71	7.96521	247.77	7.74717	247.85	10.5162	247.64	11.931	247.78	9.22697
247.99	7.96765	248.04	7.74196	248.11	10.5193	247.94	11.9202	248.04	9.23121
248.25	7.96848	248.31	7.74513	248.41	10.5302	248.2	11.9212	248.32	9.23604
248.56	7.96693	248.6	7.75538	248.66	10.5304	248.49	11.9168	248.61	9.24092
248.81	7.96688	248.86	7.7551	248.96	10.5418	248.77	11.922	248.87	9.24547
249.1	7.9709	249.16	7.75803	249.23	10.5446	249.03	11.9116	249.16	9.25066
249.38	7.96861	249.42	7.76712	249.5	10.546	249.33	11.9175	249.43	9.25549
249.64	7.97426	249.71	7.77349	249.8	10.548	249.58	11.9177	249.72	9.26072
249.94	7.96636	249.99	7.77148	250.05	10.5473	249.88	11.9137	249.99	9.26562
250.2	7.96207	250.25	7.77921	250.36	10.5492	250.16	11.9081	250.26	9.27055
250.49	7.95924	250.55	7.78904	250.61	10.5403	250.42	11.906	250.56	9.27599
250.76	7.95737	250.8	7.78888	250.9	10.5549	250.72	11.9058	250.81	9.28055
251.04	7.95875	251.1	7.79221	251.18	10.5474	250.97	11.9036	251.11	9.28595
251.33	7.96173	251.37	7.78828	251.44	10.5478	251.27	11.9093	251.38	9.29073
251.58	7.973	251.65	7.79191	251.74	10.5427	251.54	11.9122	251.65	9.29544
251.89	7.98704	251.94	7.79689	252	10.5468	251.82	11.9162	251.94	9.30042
252.14	7.99002	252.19	7.79701	252.29	10.5463	252.1	11.9168	252.2	9.30477
252.43	7.99462	252.5	7.79503	252.57	10.5449	252.36	11.9218	252.5	9.30965
252.71	8.0011	252.75	7.79498	252.83	10.5701	252.67	11.9227	252.76	9.31374
252.98	8.00094	253.04	7.791	253.13	10.5796	252.92	11.9359	253.05	9.31807
253.27	8.01104	253.32	7.7943	253.38	10.5758	253.21	11.9338	253.33	9.3223
253.53	8.00773	253.58	7.79685	253.69	10.5871	253.49	11.9391	253.59	9.32599
253.83	8.01589	253.88	7.79916	253.95	10.5889	253.75	11.9393	253.89	9.33025
254.09	8.01769	254.14	7.79758	254.23	10.5834	254.05	11.9448	254.14	9.33372
254.37	8.0274	254.43	7.79826	254.52	10.5875	254.31	11.9534	254.44	9.33768
254.66	8.03333	254.81	7.79563	254.77	10.5956	254.61	11.961	254.71	9.34127
254.92	8.02994	255.1	7.79473	255.08	10.6037	254.87	11.9726	254.99	9.34492
255.22	8.03127	255.37	7.79962	255.33	10.6042	255.15	11.977	255.27	9.34863
255.48	8.03014	255.65	7.80082	255.63	10.6064	255.44	11.9806	255.53	9.352
255.76	8.0256	255.94	7.79677	255.9	10.612	255.69	11.984	255.84	9.35604
256.04	8.02136	256.19	7.80249	256.16	10.6197	256	11.9975	256.09	9.35933
256.31	8.02928	256.49	7.80541	256.46	10.6097	256.26	12.0112	256.38	9.3632
256.61	8.02836	256.76	7.81172	256.72	10.6194	256.54	12.0218	256.66	9.36704
256.86	8.03164	257.04	7.81168	257.02	10.6172	256.82	12.0262	256.92	9.37069
257.16	8.03455	257.32	7.82498	257.29	10.6233	257.09	12.0387	257.22	9.37501
257.43	8.03664	257.58	7.82291	257.56	10.6475	257.38	12.0425	257.48	9.37883
257.7	8.03916	257.88	7.82585	257.85	10.6556	257.64	12.0543	257.77	9.38319
258	8.04557	258.14	7.83332	258.11	10.6701	257.94	12.0741	258.04	9.38729
258.25	8.05276	258.44	7.83941	258.41	10.6726	258.21	12.0823	258.32	9.39161
258.55	8.05601	258.7	7.85202	258.67	10.6718	258.48	12.0877	258.61	9.39611
258.81	8.07092	258.97	7.85018	258.96	10.6852	258.77	12.0975	258.86	9.40004
259.1	8.07092	259.27	7.85793	259.23	10.6991	259.03	12.1052	259.17	9.40494
259.38	8.0774	259.52	7.86455	259.49	10.6968	259.33	12.11	259.43	9.40906
259.64	8.09029	259.83	7.87005	259.8	10.7009	259.59	12.1129	259.71	9.41349
259.94	8.09367	260.09	7.87795	260.05	10.7063	259.87	12.1204	260	9.418
260.2	8.10223	260.37	7.88235	260.35	10.7226	260.16	12.1325	260.25	9.42183
260.49	8.11506	260.66	7.87787	260.62	10.731	260.42	12.1347	260.55	9.42635
260.77	8.12586	260.92	7.877	260.89	10.7373	260.72	12.1493	260.81	9.43015
261.03	8.12248	261.22	7.87222	261.18	10.7414	260.97	12.1498	261.11	9.4344
261.33	8.12758	261.47	7.8722	261.44	10.7387	261.27	12.1525	261.38	9.43804
261.59	8.12943	261.77	7.87239	261.74	10.7395	261.54	12.1557	261.65	9.44151
261.88	8.12532	262.04	7.87276	262	10.7392	261.81	12.1519	261.94	9.44498
262.15	8.12416	262.31	7.87739	262.29	10.7439	262.11	12.161	262.2	9.44788
262.43	8.12936	262.6	7.88191	262.57	10.7418	262.36	12.1622	262.5	9.45099
262.71	8.13823	262.86	7.88114	262.83	10.7499	262.66	12.1671	262.77	9.45361
262.97	8.14459	263.16	7.88463	263.13	10.7324	262.93	12.166	263.04	9.45611
263.28	8.1481	263.42	7.88829	263.39	10.7369	263.21	12.1721	263.33	9.45864
263.53	8.15586	263.71	7.88485	263.68	10.7375	263.49	12.1677	263.59	9.4609
263.82	8.15583	263.99	7.88355	263.95	10.7417	263.75	12.1673	263.89	9.4635
264.1	8.1634	264.25	7.87857	264.22	10.738	264.05	12.1654	264.15	9.46582
264.36	8.16579	264.55	7.87551	264.52	10.7355	264.31	12.1677	264.44	9.46851
264.66	8.1762	264.81	7.87124	264.77	10.7387	264.6	12.1704	264.71	9.47113
264.92	8.18744	265.1	7.87109	265.08	10.7315	264.88	12.1769	264.98	9.47395
265.22	8.19599	265.38	7.86658	265.34	10.7391	265.14	12.1821	265.28	9.47736
265.48	8.20705	265.64	7.87078	265.62	10.7391	265.44	12.1803	265.53	9.48043
265.76	8.20948	265.94	7.87396	265.91	10.7435	265.7	12.1758	265.83	9.48437
266.05	8.21092	266.19	7.87124	266.16	10.7391	265.99	12.1782	266.1	9.4882
266.31	8.22631	266.49	7.87102	266.46	10.744	266.26	12.1823	266.37	9.49228
266.61	8.23228	266.76	7.86949	266.72	10.7545	266.54	12.1789	266.66	9.49695
266.87	8.23577	267.03	7.86662	267.01	10.7455	266.83	12.1842	266.92	9.50132
267.15	8.25259	267.32	7.86658	267.29	10.7392	267.08	12.1737	267.22	9.50656
267.43	8.24902	267.58	7.86371	267.55	10.7508	267.39	12.1867	267.48	9.51123
267.7	8.25791	267.89	7.86349	267.85	10.7474	267.64	12.1938	267.77	9.51646
267.99	8.26534	268.14	7.86461	268.1	10.7523	267.93	12.1957	268.05	9.52173
268.25	8.27332	268.42	7.86367	268.41	10.7594	268.21	12.2082	268.31	9.52659
268.55	8.27169	268.71	7.86657	268.67	10.7722	268.47	12.2179	268.61	9.53221
268.82	8.28125	268.97	7.87159	268.95	10.7642	268.77	12.2201	268.87	9.53707
269.09	8.28502	269.27	7.87182	269.24	10.7628	269.03	12.2177	269.16	9.54245
269.38	8.29182	269.52	7.87641	269.5	10.7786	269.33	12.2217	269.43	9.54744
269.64	8.2905	269.82	7.87845	269.8	10.7987	269.59	12.2255	269.71	9.55258
269.94	8.30215	270.09	7.88439	270.05	10.7993	269.86	12.2263	270	9.55788
270.2	8.31744	270.36	7.88902	270.34	10.8013	270.16	12.2319	270.25	9.56246
270.49	8.31756	270.66	7.89462	270.62	10.8254	270.41	12.2302	270.56	9.56821
270.77	8.32288	270.91	7.89509	270.88	10.8317	270.72	12.2341	270.82	9.5731
271.03	8.33554	271.21	7.89968	271.19	10.8558	270.98	12.2421	271.1	9.57854
271.33	8.33935	271.48	7.90471	271.44	10.8744	271.26	12.2476	271.38	9.5839
271.58	8.33559	271.76	7.90736	271.74	10.8741	271.54	12.2587	271.64	9.58905
271.88	8.34111	272.04	7.91094	272.01	10.874	271.81	12.2677	271.94	9.59508
272.15	8.34334	272.3	7.9205	272.28	10.8706	272.11	12.2723	272.2	9.60038
272.42	8.3434	272.6	7.9242	272.57	10.8726	272.36	12.2796	272.49	9.60649
272.72	8.3485	272.86	7.92456	272.83	10.8865	272.66	12.2933	272.77	9.61222
272.97	8.34508	273.16	7.9267	273.13	10.8915	272.93	12.2988	273.03	9.6178
273.27	8.34822	273.43	7.9283	273.39	10.8977	273.2	12.3061	273.33	9.62424
273.53	8.35205	273.69	7.93947	273.68	10.9043	273.5	12.3119	273.59	9.63
273.82	8.35012	273.99	7.94838	273.96	10.9131	273.75	12.3256	273.88	9.63663
274.1	8.35461	274.25	7.94559	274.21	10.9299	274.05	12.3277	274.15	9.64284
274.36	8.35294	274.55	7.94947	274.52	10.9304	274.31	12.3368	274.43	9.64958
274.67	8.34682	274.81	7.95872	274.77	10.9337	274.59	12.3453	274.71	9.65631
274.92	8.3386	275.09	7.95854	275.07	10.9375	274.88	12.3516	274.98	9.6629
275.21	8.34289	275.38	7.96295	275.34	10.945	275.14	12.3573	275.28	9.67034
275.49	8.34025	275.63	7.96473	275.61	10.9487	275.44	12.3701	275.53	9.67657
275.75	8.34332	275.94	7.96748	275.9	10.9554	275.69	12.3761	275.83	9.68408
276.05	8.34811	276.19	7.97624	276.16	10.9646	275.99	12.3858	276.1	9.69082
276.31	8.34961	276.48	7.98551	276.46	10.9711	276.27	12.3856	276.36	9.69729
276.61	8.35229	276.77	7.98684	276.72	10.9776	276.53	12.3895	276.67	9.70495
276.87	8.35553	277.03	7.99246	277	10.9764	276.83	12.3956	276.92	9.71103
277.15	8.35503	277.32	7.9998	277.29	10.9911	277.08	12.404	277.22	9.71819
277.44	8.35974	277.58	7.99153	277.55	10.9959	277.38	12.4047	277.49	9.72449
277.69	8.36057	277.88	7.99234	277.85	10.9976	277.65	12.4059	277.76	9.73061
278	8.36488	278.15	8.00138	278.11	10.9938	277.93	12.4105	278.05	9.73698
278.26	8.37419	278.42	8.00543	278.4	10.9915	278.21	12.4207	278.31	9.74239
278.54	8.38394	278.71	8.00814	278.68	10.9893	278.47	12.426	278.61	9.74828
278.82	8.39148	278.97	8.00952	278.94	10.9972	278.78	12.4323	278.87	9.75303
279.09	8.39674	279.27	8.00927	279.24	10.9988	279.03	12.4344	279.16	9.75782
279.38	8.39993	279.53	8.01147	279.49	11.0049	279.32	12.4375	279.44	9.76221
279.64	8.40754	279.82	8.00667	279.8	11.0002	279.6	12.4422	279.7	9.76578
279.94	8.42637	280.1	8.0058	280.06	11.0012	279.86	12.4479	280	9.7696
280.2	8.44373	280.36	8.00675	280.34	11.0135	280.16	12.4536	280.25	9.77245
280.48	8.44578	280.66	8.00035	280.63	11.0227	280.42	12.455	280.55	9.77538
280.77	8.45841	280.91	7.99963	280.88	11.022	280.71	12.4598	280.82	9.77775
281.03	8.46581	281.21	7.9974	281.19	11.0261	280.98	12.4673	281.09	9.77984
281.33	8.46791	281.48	8.00165	281.44	11.0348	281.25	12.4847	281.38	9.78183
281.59	8.48215	281.75	8.00395	281.73	11.0351	281.55	12.4827	281.64	9.7834
281.87	8.49607	282.05	7.99838	282.01	11.0438	281.8	12.4817	281.94	9.78503
282.15	8.50165	282.3	7.9977	282.27	11.0419	282.11	12.4883	282.2	9.78629
282.42	8.5115	282.6	7.99415	282.58	11.0445	282.37	12.4807	282.48	9.78761
282.72	8.52822	282.87	7.99711	282.83	11.0435	282.65	12.4842	282.77	9.7887
282.97	8.52653	283.15	7.99941	283.13	11.059	282.93	12.4906	283.03	9.78964
283.27	8.53317	283.43	8.00668	283.4	11.0695	283.2	12.4976	283.33	9.79063
283.54	8.54544	283.7	8.00078	283.67	11.0741	283.49	12.5003	283.59	9.79144
283.81	8.55671	283.99	8.00576	283.96	11.0701	283.75	12.5051	283.88	9.79263
284.1	8.55688	284.25	8.00119	284.22	11.0794	284.05	12.5072	284.15	9.7969
284.36	8.56033	284.55	8.00185	284.52	11.093	284.32	12.5116	284.42	9.80141
284.66	8.56855	284.81	7.99337	284.78	11.1006	284.59	12.5181	284.72	9.80563
284.92	8.57333	285.08	7.9927	285.07	11.1072	284.88	12.5236	284.97	9.80791
285.21	8.57194	285.38	7.99319	285.35	11.1158	285.14	12.5273	285.27	9.8087
285.49	8.57598	285.63	7.99247	285.6	11.1148	285.44	12.5355	285.54	9.80739
285.75	8.58433	285.93	7.99615	285.91	11.1178	285.7	12.5439	285.82	9.80396
286.05	8.5847	286.2	7.99533	286.16	11.1333	285.98	12.5491	286.1	9.79839
286.31	8.5741	286.48	7.9989	286.46	11.1371	286.27	12.5572	286.36	9.79134
286.6	8.57949	286.76	8.00291	286.73	11.1473	286.53	12.558	286.66	9.781
286.88	8.58697	287.02	7.9975	287	11.1543	286.83	12.565	286.92	9.77019
287.14	8.59068	287.33	8.0047	287.29	11.1591	287.08	12.5718	287.22	9.75561
287.44	8.59728	287.58	8.01525	287.55	11.1623	287.38	12.5816	287.49	9.74063
287.7	8.59636	287.87	8.0089	287.85	11.1745	287.65	12.5844	287.75	9.72456
287.99	8.60115	288.15	8.00658	288.11	11.181	287.92	12.5893	288.05	9.70408
288.26	8.60708	288.41	8.01033	288.39	11.1826	288.21	12.6096	288.31	9.68467
288.54	8.60904	288.71	8.01577	288.68	11.1814	288.47	12.6123	288.6	9.66124
288.82	8.60726	288.97	8.01517	288.94	11.1951	288.77	12.6154	288.87	9.63777
289.08	8.61159	289.27	8.01832	289.24	11.2072	289.03	12.6257	289.15	9.61177
289.39	8.60957	289.53	8.02138	289.5	11.2176	289.32	12.6327	289.44	9.58308
289.64	8.61355	289.81	8.02687	289.79	11.2231	289.6	12.6289	289.7	9.55585
289.93	8.61417	290.1	8.03813	290.06	11.2339	289.86	12.6378	290	9.52269
290.21	8.60771	290.35	8.04306	290.33	11.2366	290.17	12.6403	290.26	9.49244
290.47	8.61243	290.66	8.04363	290.63	11.2455	290.42	12.6519	290.54	9.45832
290.77	8.6216	290.92	8.04112	290.88	11.2504	290.71	12.6569	290.82	9.42259
291.02	8.6272	291.2	8.04362	291.19	11.2588	290.99	12.6658	291.09	9.38664
291.33	8.62905	291.49	8.04967	291.45	11.2583	291.25	12.672	291.39	9.34495
291.59	8.63085	291.75	8.06188	291.72	11.2536	291.55	12.6805	291.64	9.30883
291.87	8.63781	292.05	8.06769	292.02	11.2593	291.8	12.6883	291.94	9.26381
292.16	8.64143	292.3	8.06314	292.27	11.2653	292.1	12.6956	292.21	9.22174
292.41	8.64983	292.6	8.06938	292.57	11.275	292.37	12.6944	292.48	9.1782
292.72	8.65231	292.87	8.07154	293	11.2817	292.64	12.6989	292.77	9.12978
292.98	8.66238	293.14	8.07319	293.29	11.2859	292.94	12.7033	293.03	9.08492
293.26	8.67389	293.43	8.08471	293.55	11.2887	293.19	12.7135	293.33	9.03143
293.54	8.6808	293.69	8.09242	293.85	11.2853	293.49	12.7202	293.59	8.98357
293.81	8.69258	293.99	8.10149	294.11	11.2941	293.75	12.7244	293.87	8.93047
294.1	8.69316	294.25	8.10654	294.39	11.2912	294.04	12.7246	294.16	8.87375
294.36	8.69704	294.53	8.10568	294.68	11.2919	294.32	12.7341	294.42	8.82139
294.66	8.70154	294.82	8.11629	294.94	11.2932	294.58	12.7477	294.72	8.7592
294.93	8.69312	295.08	8.11762	295.24	11.2997	294.88	12.7599	294.98	8.70375
295.2	8.7017	295.38	8.12877	295.5	11.3	295.14	12.7644	295.27	8.64018
295.49	8.7068	295.63	8.13564	295.79	11.3044	295.44	12.7639	295.54	8.57935
295.75	8.71522	295.93	8.13873	296.07	11.309	295.7	12.769	295.81	8.51692
296.05	8.71948	296.2	8.15106	296.33	11.3094	295.97	12.7751	296.1	8.44807
296.31	8.72854	296.47	8.15882	296.63	11.3201	296.27	12.7833	296.36	8.38475
296.59	8.73887	296.77	8.16475	296.88	11.3309	296.52	12.7994	296.66	8.30978
296.88	8.73949	297.02	8.1736	297.18	11.3297	296.83	12.807		--
297.14	8.74709	297.32	8.17631	297.45	11.3326	297.09	12.8065		--
297.44	8.75503	297.59	8.17968	297.72	11.3365	297.37	12.8087		--
297.69	8.75685	297.87	8.18672	298.02	11.3403	297.65	12.8217		--
297.99	8.76312	298.15	8.18793	298.27	11.3562	297.92	12.8326		--
298.26	8.76644	298.41	8.2014	298.57	11.3728	298.22	12.8467		--
298.53	8.77201	298.71	8.20148	298.83	11.3821	298.47	12.8553		--
298.82	8.77727	298.97	8.20581	299.12	11.3873	298.76	12.8614		--
299.08	8.78375	299.26	8.21133	299.4	11.3864	299.04	12.8709		--
299.38	8.79092	299.54	8.22154	299.66	11.3828	299.3	12.8785		--
299.65	8.80268	299.8	8.22456	299.97	11.3942	299.61	12.89		--
299.93	8.81228	300.1	8.23031	300.21	11.3933	299.86	12.891		--
300.21	8.81574	300.36	8.24309	300.51	11.3964	300.16	12.9033		--
300.47	8.82635	300.65	8.24034	300.79	11.4051	300.42	12.9073
300.77	8.82873	300.92	8.23731	301.05	11.4144	300.7	12.9198
301.03	8.83271	301.2	8.25004	301.35	11.4203	300.99	12.9234
301.32	8.83922	301.49	8.25726	301.61	11.4264	301.25	12.9256
301.6	8.84978	301.74	8.25907	301.91	11.4384	301.55	12.933
301.86	8.85584	302.05	8.27231	302.16	11.4465	301.8	12.9399
302.16	8.86242	302.3	8.27653	302.45	11.4553	302.1	12.9486
302.41	8.86461	302.59	8.28195	302.73	11.4664	302.38	12.9534
302.71	8.8705	302.88	8.28235	302.99	11.4789	302.64	12.9568
302.98	8.87734	303.13	8.28583	303.3	11.4838	302.93	12.9677
303.25	8.88695	303.43	8.28935	303.55	11.4954	303.19	12.9638
303.55	8.90087	303.69	8.29062	303.84	11.4917	303.49	12.9656
303.8	8.90317	303.99	8.29746	304.12	11.5089	303.76	12.9757
304.1	8.90701	304.25	8.30621	304.38	11.5251	304.03	12.9733
304.37	8.92032	304.53	8.3056	304.68	11.5362	304.32	12.9809
304.65	8.92874	304.82	8.30639	304.93	11.5397	304.58	12.9881
304.93	8.935	305.08	8.31554	305.24	11.5469	304.89	12.9948
305.2	8.93448	305.38	8.31996	305.5	11.5509	305.14	12.998
305.49	8.94734	305.64	8.31977	305.78	11.5707	305.43	12.9928
305.75	8.95789	305.92	8.31726	306.07	11.5797	305.71	12.9997
306.05	8.96975	306.21	8.31827	306.32	11.5876	305.97	13.0004
306.31	8.98682	306.47	8.3227	306.63	11.6039	306.27	13.0028
306.59	8.99554	306.77	8.32487	306.89	11.6153	306.52	13.0084
306.88	9.00356	307.02	8.33797	307.17	11.6227	306.82	13.0115
307.14	9.00323	307.32	8.34847	307.45	11.6278	307.09	13.0132
307.43	9.00422	307.59	8.33999	307.72	11.6351	307.36	13.0095
307.7	9.01705	307.86	8.34129	308.01	11.6418	307.66	13.0138
307.98	9.01909	308.16	8.34763	308.27	11.6463	307.91	13.0234
308.26	9.02325	308.41	8.34951	308.57	11.661	308.21	13.0342
308.52	9.02679	308.71	8.35333	308.84	11.6682	308.48	13.0328
308.83	9.02805	308.98	8.35494	309.11	11.6642	308.76	13.029
309.08	9.03609	309.26	8.36269	309.4	11.6659	309.04	13.0312
309.38	9.04371	309.54	8.36345	309.66	11.6733	309.31	13.0334
309.65	9.05527	309.8	8.36813	309.96	11.6808	309.6	13.0469
309.92	9.06169	310.1	8.37339	310.22	11.6906	309.86	13.0568
310.21	9.06773	310.36	8.37917	310.51	11.6953	310.16	13.0604
310.47	9.07494	310.65	8.39303	310.79	11.6936	310.43	13.0666
310.77	9.07261	310.93	8.40652	311.05	11.6938	310.69	13.0729
311.03	9.07554	311.19	8.41118	311.35	11.7001	310.99	13.0737
311.32	9.07808	311.49	8.41977	311.6	11.6895	311.25	13.0814
311.6	9.08151	311.75	8.42534	311.9	11.6912	311.55	13.093
311.86	9.07888	312.04	8.42685	312.17	11.7009	311.81	13.0958
312.16	9.0863	312.31	8.43704	312.44	11.6999	312.09	13.0996
312.42	9.09	312.59	8.44195	312.74	11.6982	312.38	13.1088
312.71	9.09314	312.87	8.44716	312.99	11.697	312.63	13.1109
312.99	9.0961	313.13	8.4553	313.29	11.6984	312.94	13.1226
313.25	9.09751	313.44	8.46279	313.55	11.7075	313.19	13.1318
313.55	9.09183	313.69	8.46369	313.84	11.7142	313.49	13.1314
313.8	9.09296	313.98	8.47046	314.12	11.7082	313.76	13.1402
314.1	9.09587	314.26	8.47869	314.38	11.7217	314.02	13.1534
314.37	9.09974	314.52	8.48343	314.69	11.7248	314.32	13.1592
314.64	9.11384	314.82	8.49491	314.94	11.7314	314.58	13.1619
314.93	9.12018	315.08	8.50168	315.23	11.7408	314.88	13.1654
315.19	9.12749	315.38	8.50907	315.51	11.7378	315.14	13.1751
315.49	9.1322	315.64	8.51591	315.77	11.7444	315.42	13.1894
315.75	9.13557	315.92	8.51809	316.07	11.7362	315.71	13.191
316.04	9.14333	316.21	8.51298	316.32	11.7347	315.97	13.2014
316.32	9.15178	316.46	8.51609	316.63	11.7333	316.27	13.2119
316.58	9.15689	316.77	8.51918	316.89	11.7331	316.53	13.2092
316.88	9.16018	317.03	8.52318	317.17	11.7414	316.81	13.2196
317.13	9.16578	317.31	8.52495	317.46	11.7511	317.1	13.2294
317.44	9.18517	317.6	8.53695	317.71	11.7574	317.36	13.2402
317.7	9.18988	317.86	8.54385	318.02	11.7841	317.66	13.254
317.97	9.20171	318.16	8.54437	318.27	11.7922	317.91	13.2611
318.27	9.21243	318.41	8.53536	318.56	11.7943	318.21	13.2706
318.52	9.22068	318.71	8.53797	318.84	11.8056	318.48	13.2781
318.82	9.22696	318.98	8.53611	319.11	11.8134	318.75	13.2854
319.09	9.23616	319.25	8.54126	319.4	11.8225	319.05	13.295
319.37	9.2535	319.55	8.53624	319.66	11.8381	319.3	13.2998
319.65	9.26332	319.8	8.53662	319.96	11.8443	319.6	13.3105
319.91	9.27567	320.1	8.54418	320.22	11.8538	319.86	13.3202
320.22	9.27486	320.36	8.54386	320.5	11.8615	320.15	13.3287
320.47	9.278	320.64	8.54815	320.79	11.8614	320.43	13.3293
320.76	9.27991	320.93	8.5486	321.04	11.8682	320.69	13.3389
321.04	9.28688	321.19	8.53925	321.35	11.8901	320.99	13.3454
321.31	9.29708	321.49	8.53943	321.61	11.8987	321.24	13.3599
321.6	9.30361	321.74	8.55247	321.89	11.9084	321.55	13.3728
321.86	9.31168	322.04	8.5546	322.17	11.9209	321.82	13.3762
322.16	9.3148	322.31	8.54607	322.43	11.9212	322.08	13.3719
322.42	9.31959	322.58	8.54831	322.74	11.9222	322.38	13.3768
322.7	9.32569	322.88	8.549	322.99	11.9266	322.63	13.3889
322.99	9.33801	323.13	8.55782	323.29	11.9371	322.93	13.4014
323.24	9.35128	323.43	8.56546	323.56	11.957	323.2	13.4044
323.55	9.35437	323.7	8.57063	323.83	11.9711	323.48	13.4085
323.8	9.35541	323.98	8.57639	324.12	11.9761	323.76	13.4094
324.1	9.35562	324.26	8.58706	324.38	11.9819	324.02	13.4117
324.37	9.3584	324.52	8.59162	324.68	11.9862	324.33	13.4266
324.64	9.36181	324.82	8.59737	324.94	11.9933	324.58	13.4326
324.93	9.36049	325.08	8.59806	325.23	11.9926	324.87	13.4327
325.19	9.36899	325.37	8.60161	325.51	11.9931	325.15	13.4448
325.49	9.3705	325.65	8.60924	325.77	12.0102	325.41	13.4553
325.75	9.37242	325.91	8.615	326.08	12.0213	325.71	13.4599
326.03	9.37264	326.21	8.62404	326.32	12.0286	325.97	13.4642
326.32	9.36318	326.47	8.62915	326.62	12.034	326.27	13.466
326.58	9.36598	326.76	8.62436	326.9	12.0364	326.53	13.4667
326.88	9.36769	327.03	8.62447	327.16	12.0357	326.81	13.4814
327.14	9.36638	327.31	8.63065	327.46	12.039	327.1	13.487
327.43	9.36677	327.6	8.6372	327.71	12.0442	327.35	13.4867
327.71	9.37796	327.85	8.64718	328.01	12.0479	327.66	13.5029
327.97	9.38081	328.16	8.65618	328.28	12.0572	327.92	13.5061
328.27	9.37967	328.41	8.65724	328.56	12.0574	328.2	13.5157
328.52	9.38742	328.7	8.66408	328.84	12.0675	328.49	13.5131
328.82	9.38064	328.98	8.66664	329.1	12.0696	328.75	13.5176
329.09	9.39322	329.24	8.67945	329.41	12.0667	329.05	13.5238
329.36	9.39723	329.54	8.68685	329.66	12.0757	329.3	13.5294
329.66	9.40588	329.8	8.69515	329.95	12.0838	329.6	13.5325
329.91	9.41858	330.1	8.69692	330.23	12.1038	329.87	13.5409
330.21	9.42624	330.36	8.71517	330.49	12.1084	330.14	13.5473
330.48	9.43523	330.64	8.72271	330.79	12.1155	330.43	13.5541
330.76	9.4527	330.93	8.73002	331.04	12.1225	330.69	13.5704
331.04	9.46464	331.19	8.73929	331.35	12.1342	330.99	13.5786
331.3	9.47085	331.49	8.74606	331.61	12.141	331.25	13.5853
331.6	9.46429	331.8	8.74842	332.01	12.1448	331.54	13.5946
331.97	9.47022	332.09	8.75924	332.28	12.1469	331.92	13.6047
332.27	9.47352	332.37	8.76364	332.55	12.1622	332.2	13.6201
332.53	9.47992	332.64	8.76755	332.84	12.1612	332.48	13.6302
332.94	9.48146	332.93	8.77467	333.1	12.1637	332.81	13.644
333.3	9.49876	333.19	8.78564	333.4	12.1744	333.2	13.6549
333.6	9.50044	333.49	8.78941	333.66	12.1836	333.47	13.663
333.86	9.51019	333.75	8.79741	333.95	12.1892	333.77	13.6715
334.15	9.51732	334.03	8.80675	334.33	12.194	334.02	13.6835
334.43	9.52759	334.52	8.81372	334.74	12.2051	334.32	13.6863
334.69	9.53496	334.82	8.82034	335	12.2136	334.59	13.6983
334.99	9.53919	335.09	8.82555	335.28	12.2239	334.86	13.7126
335.24	9.54518	335.36	8.83335	335.57	12.235	335.15	13.7231
335.54	9.54994	335.65	8.84422	335.82	12.2311	335.41	13.7362
335.81	9.5592	335.91	8.84966	336.12	12.2419	335.71	13.7424
336.09	9.57265	336.21	8.84903	336.38	12.2511	335.97	13.7423
336.37	9.57987	336.47	8.85985	336.68	12.25	336.26	13.7482
336.64	9.58825	336.76	8.8719	336.95	12.2567	336.54	13.7647
336.93	9.60782	337.04	8.87399	337.21	12.2634	336.8	13.7735
337.19	9.61598	337.3	8.88957	337.51	12.2776	337.1	13.7833
337.49	9.61166	337.6	8.89396	337.77	12.2929	337.36	13.7923
337.76	9.60859	337.86	8.90699	338.07	12.2882	337.65	13.8043
338.02	9.61833	338.15	8.91706	338.33	12.2868	337.92	13.8202
338.32	9.62304	338.42	8.92244	338.61	12.2929	338.2	13.8227
338.58	9.62879	338.7	8.92742	338.9	12.2985	338.48	13.8331
338.87	9.6329	338.98	8.93631	339.16	12.2964	338.74	13.8426
339.14	9.6308	339.24	8.92862	339.46	12.2982	339.05	13.8498
339.42	9.64282	339.55	8.93393	339.71	12.3004	339.3	13.8593
339.71	9.63525	339.8	8.94189	340.01	12.2986	339.59	13.8651
339.97	9.64083	340.09	8.94345	340.28	12.3031	339.88	13.876
340.27	9.6388	340.37	8.94289	340.55	12.3124	340.13	13.8835
340.53	9.63768	340.63	8.94503	340.85	12.3105	340.43	13.8937
340.82	9.64178	340.93	8.94034	341.1	12.3178	340.69	13.9098
341.1	9.64625	341.19	8.95279	341.4	12.3275	340.99	13.927
341.36	9.64465	341.49	8.9652	341.67	12.3383	341.25	13.9284
341.66	9.6473	341.75	8.965	341.94	12.3564	341.53	13.9375
341.91	9.64596	342.03	8.96549	342.23	12.3622	341.82	13.9463
342.21	9.65941	342.32	8.97038	342.49	12.3776	342.08	13.9518
342.48	9.66771	342.57	8.97468	342.8	12.3941	342.38	13.9566
342.75	9.677	342.88	8.98325	343.05	12.4081	342.64	13.9599
343.04	9.68249	343.14	8.98378	343.34	12.4096	342.92	13.968
343.3	9.68795	343.42	8.99282	343.62	12.4198	343.21	13.9742
343.61	9.69339	343.71	8.99724	343.88	12.4264	343.47	13.9921
343.86	9.6924	343.97	9.00233	344.18	12.4347	343.77	14.0016
344.14	9.69586	344.26	9.00875	344.44	12.4254	344.02	14.0069
344.43	9.69753	344.52	9.02012	344.73	12.4232	344.32	14.0197
344.69	9.69974	344.82	9.01728	345	12.4218	344.59	14.0281
344.99	9.69884	345.09	9.02493	345.28	12.4322	344.86	14.0326
345.25	9.69003	345.35	9.03391	345.57	12.4467	345.16	14.0389
345.54	9.68521	345.66	9.0332	345.82	12.4511	345.41	14.0401
345.81	9.68452	345.91	9.03992	346.13	12.4647	345.71	14.0506
346.08	9.6827	346.21	9.04022	346.38	12.4755	345.98	14.0539
346.38	9.68448	346.47	9.03376	346.67	12.4808	346.26	14.0533
346.63	9.68379	346.75	9.03987	346.95	12.4863	346.54	14.0582
346.93	9.68096	347.04	9.05087	347.21	12.5026	346.8	14.0632
347.2	9.68535	347.3	9.04887	347.51	12.516	347.1	14.07
347.47	9.68584	347.6	9.05167	347.77	12.527	347.35	14.0765
347.76	9.69303	347.85	9.05636	348.07	12.533	347.65	14.087
348.02	9.68925	348.15	9.06698	348.33	12.5513	347.92	14.0976
348.32	9.68962	348.42	9.06658	348.6	12.5597	348.19	14.1107
348.58	9.68201	348.69	9.06535	348.9	12.569	348.49	14.1146
348.88	9.68302	348.99	9.07697	349.15	12.5913	348.74	14.12
349.15	9.68198	349.24	9.08679	349.46	12.5914	349.04	14.1256
349.41	9.67983	349.54	9.09732	349.72	12.5968	349.31	14.133
349.71	9.68306	349.81	9.10316	350	12.6066	349.59	14.1356
349.96	9.67675	350.08	9.10537	350.28	12.6081	349.87	14.1379
350.26	9.67034	350.37	9.11669	350.55	12.6075	350.13	14.1509
350.53	9.65794	350.63	9.11117	350.85	12.6174	350.44	14.1588
350.81	9.64328	350.94	9.11713	351.1	12.6298	350.69	14.1626
351.1	9.61567	351.19	9.12714	351.4	12.6499	350.98	14.173
351.36	9.5946	351.48	9.12608	351.67	12.6501	351.26	14.1803
351.66	9.58721	351.76	9.13452	351.93	12.6531	351.52	14.1922
351.91	9.57874	352.02	9.13439	352.24	12.6698	351.82	14.1979
352.2	9.55812	352.32	9.14135	352.49	12.683	352.08	14.2052
352.48	9.5363	352.58	9.13879	352.79	12.693	352.38	14.2219
352.74	9.51448	352.87	9.14557	353.05	12.699	352.64	14.2307
353.04	9.49992	353.14	9.15078	353.33	12.712	352.92	14.2377
353.3	9.48146	353.42	9.16542	353.62	12.7172	353.21	14.2461
353.6	9.44985	353.71	9.17438	353.88	12.7305	353.46	14.2546
353.87	9.42769	353.96	9.18082	354.18	12.7538	353.77	14.269
354.14	9.39437	354.27	9.18747	354.43	12.7639	354.03	14.2776
354.43	9.33339	354.52	9.20521	354.73	12.7676	354.31	14.2907
354.69	9.26785	354.81	9.21583	355.01	12.786	354.59	14.3013
354.99	9.19775	355.09	9.22909	355.27	12.8093	354.86	14.3081
355.25	9.12308	355.35	9.24002	355.57	12.8196	355.16	14.3172
355.53	9.04386	355.65	9.24715	355.82	12.8341	355.41	14.3325
355.82	8.96007	355.91	9.26247	356.12	12.8343	355.71	14.3427
356.08	8.87172	356.21	9.27603	356.39	12.8539	355.98	14.3487
356.38	8.77881	356.47	9.29006	356.67	12.8594	356.25	14.3593
356.64	8.68134	356.74	9.30464	356.95	12.859	356.54	14.3737
356.93	8.57931	357.04	9.31718	357.21	12.8649	356.8	14.3837
357.2	8.47272	357.29	9.32491	357.52	12.8742	357.1	14.3885
357.47	8.36157	357.6	9.33744	357.77	12.8899	357.36	14.3999
357.76	8.24585	357.86	9.34668	358.06	12.8954	357.64	14.395
358.02	8.12557	358.14	9.35692	358.34	12.9025	357.93	14.4019
358.32	8.00074	358.42	9.36031	358.6	12.9189	358.19	14.4069
		358.69	9.36166	358.9	12.9325	358.49	14.4116
		358.99	9.37136	359.16	12.9507	358.74	14.4191
		359.24	9.37345	359.45	12.9623	359.04	14.4315
		359.54	9.3775	359.72	12.9718	359.31	14.4371
		359.81	9.38523	359.99	12.9897	359.58	14.442
		360.07	9.39249	360.29	12.9949	359.88	14.45
		360.38	9.39819	360.54	13.0073	360.13	14.4559
		360.63	9.40744	360.85	13.0373	360.43	14.4656
		360.93	9.41118	361.11	13.05	360.7	14.4697
		361.19	9.41719	361.39	13.0651	360.98	14.48
		361.47	9.42623	361.67	13.0756	361.26	14.4847
		361.76	9.43567	361.93	13.0795	361.52	14.4856
		362.02	9.44491	362.23	13.0942	361.82	14.4857
		362.32	9.44669	362.49	13.0955	362.08	14.4944
		362.58	9.46063	362.79	13.099	362.37	14.4922
		362.87	9.46681	363.06	13.0967	362.65	14.4985
		363.15	9.46795	363.32	13.0925	362.91	14.5024
		363.41	9.46592	363.63	13.1023	363.21	14.5071
		363.71	9.46847	363.88	13.1099	363.47	14.5138
		363.96	9.47368	364.18	13.1161	363.76	14.5193
		364.26	9.48003	364.44	13.1248	364.03	14.5243
		364.53	9.48308	364.72	13.1358	364.31	14.5277
		364.81	9.49502	365.01	13.1384	364.59	14.5388
--	--	365.09	9.4944	365.27	13.1536	364.85	14.5492
--	--	365.35	9.49728	365.57	13.1504	365.16	14.5579
--	--	365.66	9.51333	365.82	13.1631	365.41	14.5682
--	--	365.91	9.52227	366.12	13.1722	365.7	14.5759
--	--	366.2	9.52686	366.39	13.1784	365.98	14.5875
--	--	366.48	9.52804	366.65	13.1769	366.24	14.5964
--	--	366.74	9.53708	366.96	13.1829	366.54	14.5999
--	--	367.04	9.53813	367.21	13.1835	366.8	14.6113
--	--	367.3	9.54916	367.51	13.1943	367.1	14.6118
--	--	367.59	9.55601	367.78	13.2083	367.36	14.6262
--	--	367.86	9.56863	368.05	13.2135	367.64	14.6497
--	--	368.13	9.56935	368.34	13.2134	367.93	14.6564
--	--	368.43	9.57859	368.6	13.221	368.18	14.6724
--	--	368.68	9.58844	368.9	13.2331	368.49	14.6921
--	--	368.98	9.59828	369.16	13.2469	368.75	14.7069
--	--	369.25	9.60844	369.45	13.2398	369.03	14.7199
--	--	369.53	9.61704	369.73	13.2482	369.32	14.728
--	--	369.81	9.62092	369.99	13.2503	369.58	14.7374
--	--	370.07	9.62872	370.29	13.264	369.88	14.7466
--	--	370.37	9.63147	370.55	13.264	370.13	14.7586
--	--	370.63	9.63625	370.84	13.2754	370.43	14.7731
--	--	370.93	9.64004	371.11	13.2911	370.7	14.7842
--	--	371.2	9.64555	371.38	13.3003	370.97	14.7888
--	--	371.46	9.65946	371.67	13.3075	371.27	14.7997
--	--	371.76	9.6661	371.93	13.31	371.52	14.8146
--	--	372.02	9.67205	372.24	13.3263	371.82	14.837
--	--	372.32	9.67625	372.49	13.3441	372.08	14.8514
--	--	372.58	9.67735	372.78	13.3513	372.36	14.8682
--	--	372.86	9.68608	373.06	13.3693	372.65	14.8819
--	--	373.15	9.68449	373.32	13.3802	372.91	14.8902
--	--	373.41	9.69319	373.62	13.3964	373.21	14.8906
--	--	373.71	9.70028	373.88	13.4106	373.47	14.8991
--	--	373.96	9.70824	374.18	13.4174	373.76	14.9161
--	--	374.26	9.71394	374.44	13.4221	374.04	14.9194
--	--	374.53	9.72194	374.71	13.4326	374.3	14.9266
--	--	374.8	9.7274	375.01	13.4421	374.6	14.9314
--	--	375.1	9.73433	375.26	13.4527	374.85	14.9378
--	--	375.35	9.73323	375.56	13.457	375.15	14.9468
--	--	375.65	9.74117	375.83	13.4639	375.42	14.9594
--	--	375.92	9.74754	376.11	13.4671	375.7	14.9769
--	--	376.2	9.75073	376.39	13.4777	375.98	14.9898
--	--	376.48	9.75557	376.66	13.4773	376.24	14.9937
--	--	376.74	9.75862	376.96	13.4895	376.55	15.0028
--	--	377.04	9.76597	377.21	13.5016	376.8	15.0102
--	--	377.3	9.77686	377.51	13.4999	377.09	15.0175
--	--	377.59	9.78942	377.78	13.5132	377.37	15.0293
--	--	377.87	9.79618	378.04	13.5279	377.63	15.0325
--	--	378.13	9.79679	378.35	13.5434	377.93	15.039
--	--	378.43	9.8058	378.6	13.55	378.19	15.0479
--	--	378.68	9.80369	378.9	13.5601	378.48	15.0622
--	--	378.98	9.79908	379.16	13.5706	378.75	15.0682
--	--	379.25	9.80392	379.44	13.5741	379.03	15.0788
--	--	379.52	9.81303	379.73	13.5897	379.32	15.0943
--	--	379.82	9.81269	379.98	13.5963	379.57	15.0996
--	--	380.07	9.82013	380.29	13.6025	379.88	15.1035
--	--	380.38	9.82328	380.54	13.6061	380.14	15.1129
--	--	380.63	9.83203	380.84	13.6202	380.42	15.1194
--	--	380.92	9.84376	381.12	13.6291	380.7	15.134
--	--	381.2	9.85673	381.37	13.6432	380.97	15.1444
--	--	381.46	9.85652	381.68	13.6425	381.26	15.1616
--	--	381.76	9.86426	381.93	13.6431	381.52	15.175
--	--	382.02	9.86448	382.23	13.6553	381.82	15.1895
--	--	382.32	9.88167	382.5	13.6619	382.09	15.2058
--	--	382.58	9.89634	382.77	13.6658	382.36	15.2041
--	--	382.85	9.90619	383.06	13.6737	382.65	15.2053
--	--	383.15	9.91495	383.32	13.667	382.91	15.2104
--	--	383.4	9.92541	383.63	13.6843	383.21	15.2244
--	--	383.7	9.92932	383.88	13.6933	383.47	15.2334
--	--	383.97	9.93833	384.16	13.7052	383.75	15.2403
--	--	384.25	9.94925	384.45	13.7145	384.04	15.2549
--	--	384.53	9.97168	384.71	13.7231	384.3	15.2744
--	--	384.79	9.98234	385.01	13.7317	384.6	15.2869
--	--	385.1	9.99593	385.26	13.7357	384.85	15.3004
--	--	385.35	10.014	385.56	13.7423	385.15	15.3192
--	--	385.65	10.0279	385.83	13.7499	385.42	15.3369
--	--	385.92	10.0339	386.1	13.7631	385.69	15.3496
--	--	386.18	10.0387	386.4	13.7695	385.99	15.3631
--	--	386.48	10.0429	386.65	13.7655	386.24	15.3695
--	--	386.74	10.0599	386.95	13.7687	386.54	15.3826
--	--	387.04	10.0738	387.22	13.7646	386.81	15.388
--	--	387.3	10.0909	387.5	13.7688	387.08	15.4027
--	--	387.58	10.0965	387.78	13.7653	387.37	15.4132
--	--	387.87	10.104	388.04	13.7723	387.63	15.4256
--	--	388.13	10.1155	388.34	13.7757	387.94	15.4329
--	--	388.43	10.122	388.6	13.785	388.19	15.4455
--	--	388.68	10.1296	388.9	13.7938	388.48	15.4537
--	--	388.97	10.1387	389.17	13.7909	388.76	15.4686
--	--	389.26	10.1515	389.43	13.7798	389.02	15.4772
--	--	389.52	10.1707	389.73	13.786	389.32	15.4879
--	--	389.82	10.1825	389.98	13.7856	389.58	15.4924
--	--	390.07	10.1893	390.28	13.7934	389.87	15.504
--	--	390.37	10.2048	390.55	13.7981	390.14	15.5084
--	--	390.64	10.2113	390.83	13.8098	390.42	15.5235
--	--	390.91	10.2112	391.11	13.811	390.71	15.5354
--	--	391.2	10.2198	391.38	13.8117	390.96	15.5324
--	--	391.46	10.2253	391.68	13.8186	391.27	15.5373
--	--	391.76	10.2272	391.93	13.8307	391.52	15.5445
--	--	392.02	10.2311	392.22	13.8235	391.81	15.554
--	--	392.3	10.2409	392.5	13.8247	392.09	15.5607
--	--	392.59	10.2402	392.76	13.8307	392.35	15.5706
--	--	392.85	10.2492	393.07	13.8243	392.65	15.5788
--	--	393.15	10.2573	393.32	13.8285	392.91	15.5787
--	--	393.41	10.2688	393.62	13.8285	393.21	15.5856
--	--	393.7	10.2699	393.88	13.8284	393.47	15.5949
--	--	393.97	10.2776	394.16	13.8321	393.74	15.6025
--	--	394.24	10.2873	394.45	13.8354	394.04	15.6122
--	--	394.54	10.3012	394.7	13.8405	394.29	15.6125
--	--	394.79	10.3043	395.01	13.8439	394.6	15.624
--	--	395.09	10.3066	395.27	13.838	394.86	15.6371
--	--	395.36	10.3051	395.55	13.8355	395.14	15.6414
--	--	395.64	10.3129	395.84	13.8411	395.42	15.6577
--	--	395.92	10.3217	396.1	13.8397	395.69	15.6596
--	--	396.19	10.3366	396.4	13.8271	395.99	15.6541
--	--	396.48	10.3451	396.65	13.8222	396.24	15.6611
--	--	396.74	10.3553	396.95	13.8292	396.54	15.6842
--	--	397.03	10.3578	397.22	13.7447	396.81	15.6989
--	--	397.31	10.3717	397.49	13.6515	397.08	15.7081
--	--	397.57	10.3805	397.79	13.5495	397.38	15.7141
--	--	397.88	10.3948	398.04	13.4386	397.63	15.7322
--	--	398.13	10.4041	398.34	13.319	397.93	15.7402
--	--	398.43	10.4086	398.6	13.1905	398.19	15.7526
--	--	398.69	10.4143	398.88	13.0533	398.47	15.7612
--	--	398.97	10.4229	399.17	12.9073	398.76	15.7775
--	--	399.26	10.4328	399.43	12.7524	399.02	15.7932
--	--	399.51	10.4277	399.73	12.5888	399.32	15.8023
--	--	399.82	10.4351	399.98	12.4164	399.58	15.8195
--	--	400.07	10.4385	400.28	12.2352	399.87	15.8336
--	--	400.36	10.4494	400.55	12.0451	400.15	15.8457
--	--	400.65	10.4634			400.41	15.8597
--	--	400.91	10.4619			400.71	15.8625
--	--	401.2	10.4668			400.96	15.8749
--	--	401.46	10.4686			401.26	15.8773
--	--	401.76	10.4807			401.53	15.8959
--	--	402.03	10.4842			401.81	15.9016
--	--	402.3	10.4937			402.09	15.9122
--	--	402.59	10.5025			402.35	15.9173
--	--	402.85	10.5089			402.66	15.9357
--	--	403.15	10.5163			402.91	15.9458
--	--	403.41	10.5157			403.2	15.9639
--	--	403.69	10.5229			403.48	15.9796
--	--	403.98	10.5237			403.74	16.0036
--	--	404.24	10.5314			404.04	16.013
--	--	404.54	10.5309			404.3	16.0207
--	--	404.79	10.5393			404.59	16.0268
--	--	405.09	10.5509			404.86	16.0311
--	--	405.36	10.5535			405.13	16.0484
--	--	405.63	10.5555	--	--	405.43	16.0686
--	--	405.93	10.5612	--	--	405.68	16.0784
--	--	406.18	10.5649	--	--	405.98	16.0869
--	--	406.48	10.5696	--	--	406.25	16.0922
--	--	406.75	10.5722	--	--	406.53	16.0935
--	--	407.03	10.5811	--	--	406.81	16.0951
--	--	407.31	10.5914	--	--	407.07	16.1143
--	--	407.57	10.595	--	--	407.37	16.1224
--	--	407.87	10.6123	--	--	407.63	16.1245
--	--	408.13	10.6274	--	--	407.93	16.1335
--	--	408.43	10.6322	--	--	408.2	16.1451
--	--	408.69	10.6333	--	--	408.46	16.1662
--	--	408.96	10.6409	--	--	408.76	16.1716
--	--	409.26	10.6523	--	--	409.02	16.1752
--	--	409.51	10.6685	--	--	409.32	16.1835
--	--	409.81	10.6734	--	--	409.58	16.1928
--	--	410.08	10.689	--	--	409.86	16.2096
--	--	410.36	10.6986	--	--	410.15	16.2222
--	--	410.64	10.7046	--	--	410.41	16.2268
--	--	410.9	10.7119	--	--	410.71	16.232
--	--	411.21	10.7213	--	--	410.96	16.2316
--	--	411.46	10.7237	--	--	411.25	16.2426
--	--	411.75	10.7316	--	--	411.53	16.2511
--	--	412.03	10.7353	--	--	411.8	16.2525
--	--	412.29	10.7466	--	--	412.09	16.269
--	--	412.59	10.7627	--	--	412.35	16.2695
--	--	412.85	10.7734	--	--	412.65	16.2818
--	--	413.14	10.7897	--	--	412.91	16.2918
--	--	413.41	10.7973	--	--	413.19	16.2927
--	--	413.69	10.811	--	--	413.48	16.3039
--	--	413.98	10.8138	--	--	413.73	16.3048
--	--	414.23	10.8248	--	--	414.04	16.3131
--	--	414.54	10.836	--	--	414.3	16.3154
--	--	414.8	10.8501	--	--	414.59	16.3228
--	--	415.08	10.8594	--	--	414.87	16.3364
--	--	415.37	10.8649	--	--	415.13	16.3479
--	--	415.62	10.8775	--	--	415.43	16.3589
--	--	415.93	10.8782	--	--	415.68	16.3676
--	--	416.18	10.8943	--	--	415.98	16.3849
--	--	416.48	10.902	--	--	416.25	16.4011
--	--	416.75	10.9155	--	--	416.52	16.4193
--	--	417.02	10.9308	--	--	416.82	16.4289
--	--	417.31	10.9432	--	--	417.07	16.4435
--	--	417.57	10.9587	--	--	417.37	16.4522
--	--	417.87	10.964	--	--	417.63	16.4661
--	--	418.13	10.9774	--	--	417.92	16.475
--	--	418.41	10.9823	--	--	418.2	16.4869
--	--	418.7	10.9832	--	--	418.46	16.5024
--	--	418.96	10.9948	--	--	418.76	16.5134
--	--	419.26	11.0034	--	--	419.02	16.5261
--	--	419.51	11.013	--	--	419.31	16.5446
--	--	419.81	11.0192	--	--	419.58	16.5504
--	--	420.08	11.0293	--	--	419.85	16.5607
--	--	420.35	11.0412	--	--	420.15	16.562
--	--	420.65	11.0487	--	--	420.4	16.5784
--	--	420.9	11.0714	--	--	420.7	16.5929
--	--	421.2	11.0731	--	--	420.97	16.6142
--	--	421.47	11.0782	--	--	421.25	16.6194
--	--	421.75	11.0882	--	--	421.53	16.638
--	--	422.03	11.0984	--	--	421.8	16.6539
--	--	422.29	11.1065	--	--	422.09	16.6712
--	--	422.59	11.106	--	--	422.35	16.6795
--	--	422.85	11.1175	--	--	422.65	16.6842
--	--	423.14	11.1221	--	--	422.92	16.6963
--	--	423.42	11.1328	--	--	423.18	16.7104
--	--	423.68	11.1382	--	--	423.48	16.7237		--
--	--	423.98	11.156	--	--	423.74	16.73		--
--	--	424.24	11.1631	--	--	424.04	16.7341		--
--	--	424.53	11.1647	--	--	424.3	16.7437		--
--	--	424.8	11.1715	--	--	424.58	16.7581		--
--	--	425.08	11.1847	--	--	424.87	16.761		--
--	--	425.37	11.1965	--	--	425.13	16.7745		--
--	--	425.62	11.2056	--	--	425.43	16.7886		--
--	--	425.93	11.2175	--	--	425.68	16.7991		--
--	--	426.18	11.2309	--	--	425.98	16.8112		--
--	--	426.47	11.2403	--	--	426.26	16.8242		--
--	--	426.76	11.247	--	--	426.52	16.8378		--
--	--	427.01	11.2564	--	--	426.82	16.8527		--
--	--	427.31	11.2625	--	--	427.07	16.8632		--
--	--	427.57	11.2735	--	--	427.37	16.8809		--
--	--	427.87	11.2843	--	--	427.64	16.8943		--
--	--	428.13	11.2965	--	--	427.91	16.9092		--
--	--	428.41	11.2997	--	--	428.2	16.9323		--
--	--	428.7	11.3103	--	--	428.46	16.9433		--
--	--	428.96	11.3113	--	--	428.76	16.9559		--
--	--	429.26	11.3177	--	--	429.02	16.9655		--
--	--	429.52	11.3289	--	--	429.3	16.9796		--
--	--	429.8	11.3321	--	--	429.59	16.995		--
--	--	430.09	11.3504	--	--	429.85	17.0118		--
--	--	430.35	11.3639	--	--	430.15	17.023		--
--	--	430.65	11.3757	--	--	430.4	17.0304		--
--	--	430.9	11.3824	--	--	430.7	17.0427		--
--	--	431.2	11.3892	--	--	430.97	17.0486		--
--	--	431.47	11.394	--	--	431.24	17.0578		--
--	--	431.74	11.3976	--	--	431.54	17.0735		--
--	--	432.04	11.4053	--	--	431.79	17.0838		--
--	--	432.29	11.4088	--	--	432.09	17.0884		--
--	--	432.59	11.4181	--	--	432.36	17.0928		--
--	--	432.86	11.4374	--	--	432.64	17.109		--
--	--	433.13	11.4306	--	--	432.92	17.1224		--
--	--	433.42	11.4323	--	--	433.18	17.1304		--
--	--	433.68	11.4434	--	--	433.48	17.1409		--
--	--	433.98	11.4408	--	--	433.74	17.1543		--
--	--	434.24	11.4529	--	--	434.04	17.1594		--
--	--	434.53	11.4599	--	--	434.31	17.1724		--
--	--	434.81	11.4738	--	--	434.57	17.1853		--
--	--	435.07	11.4769	--	--	434.87	17.2003		--
--	--	435.37	11.4935	--	--	435.13	17.2057		--
--	--	435.62	11.5054	--	--	435.42	17.2167		--
--	--	435.92	11.5119	--	--	435.69	17.2219		--
--	--	436.19	11.5198	--	--	435.97	17.2335		--
--	--	436.47	11.5333	--	--	436.25	17.2394		--
--	--	436.75	11.5594	--	--	436.51	17.2487		--
--	--	437.01	11.5783	--	--	436.82	17.2522		--
--	--	437.32	11.5919	--	--	437.07	17.2619		--
--	--	437.57	11.6066	--	--	437.36	17.2658		--
--	--	437.86	11.6177	--	--	437.64	17.2719		--
--	--	438.14	11.6259	--	--	437.9	17.2709		--
--	--	438.4	11.6334	--	--	438.2	17.287		--
--	--	438.7	11.6513	--	--	438.46	17.3012		--
--	--	438.96	11.6718	--	--	438.76	17.3097		--
--	--	439.25	11.6797	--	--	439.02	17.3221		--
--	--	439.52	11.6911	--	--	439.3	17.3329		--
--	--	439.8	11.7097	--	--	439.59	17.3364		--
--	--	440.09	11.711	--	--	439.85	17.3515		--
--	--	440.34	11.7166	--	--	440.15	17.3662		--
--	--	440.65	11.7277	--	--	440.41	17.3705		--
--	--	440.91	11.7373	--	--	440.69	17.3804		--
--	--	441.19	11.7428	--	--	440.98	17.3907		--
--	--	441.48	11.7537	--	--	441.24	17.4018		--
--	--	441.74	11.7593	--	--	441.54	17.4083		--
--	--	442.03	11.7694	--	--	441.79	17.4242		--
--	--	442.29	11.7729	--	--	442.09	17.4389		--
--	--	442.59	11.7812	--	--	442.36	17.4472		--
--	--	442.86	11.7845	--	--	442.63	17.4582		--
--	--	443.13	11.7838	--	--	442.93	17.4717		--
--	--	443.42	11.7938	--	--	443.18	17.4913		--
--	--	443.68	11.7997	--	--	443.48	17.5028		--
--	--	443.98	11.8102	--	--	443.74	17.5162		--
--	--	444.24	11.8196	--	--	444.02	17.527		--
--	--	444.52	11.823	--	--	444.31	17.5415		--
--	--	444.81	11.8314	--	--	444.57	17.5546		--
--	--	445.07	11.8334	--	--	444.87	17.5661		--
--	--	445.37	11.8376	--	--	445.12	17.5807		--
--	--	445.63	11.8466	--	--	445.42	17.5977		--
--	--	445.92	11.8579	--	--	445.69	17.6123		--
--	--	446.19	11.8681	--	--	445.96	17.6354		--
--	--	446.46	11.8796	--	--	446.26	17.6555		--
--	--	446.76	11.8819	--	--	446.51	17.6696		--
--	--	447.01	11.8752	--	--	446.81	17.6914		--
--	--	447.31	11.8859	--	--	447.08	17.7095		--
--	--	447.58	11.8881	--	--	447.36	17.7295		--
--	--	447.85	11.889	--	--	447.64	17.7453		--
--	--	448.14	11.9043	--	--	447.9	17.756		--
--	--	448.4	11.9195	--	--	448.21	17.779		--
--	--	448.7	11.9264	--	--	448.46	17.8		--
--	--	448.96	11.9311	--	--	448.75	17.8155		--
--	--	449.25	11.9384	--	--	449.03	17.8277		--
--	--	449.53	11.943	--	--	449.29	17.8415		--
--	--	449.79	11.9509	--	--	449.59	17.8533		--
--	--	450.09	11.9726	--	--	449.85	17.8649		--
--	--	450.35	11.9896	--	--	450.14	17.8738		--
--	--	450.64	11.9973	--	--	450.41	17.8796		--
--	--	450.91	12.0059	--	--	450.69	17.8856		--
--	--	451.19	12.0057	--	--	450.98	17.9031		--
--	--	451.48	12.02	--	--	451.23	17.9129		--
--	--	451.73	12.0271	--	--	451.54	17.9158		--
--	--	452.04	12.038	--	--	451.8	17.9217		--
--	--	452.29	12.0469	--	--	452.08	17.9321		--
--	--	452.58	12.0514	--	--	452.37	17.937		--
--	--	452.87	12.0578	--	--	452.62	17.936		--
--	--	453.12	12.0598	--	--	452.93	17.9495		--
--	--	453.42	12.0734	--	--	453.18	17.9507		--
--	--	453.68	12.0824	--	--	453.48	17.9551		--
--	--	453.98	12.0784	--	--	453.74	17.9635		--
--	--	454.24	12.0945	--	--	454.02	17.9638		--
--	--	454.52	12.107	--	--	454.31	17.96		--
--	--	454.81	12.1195	--	--	454.57	17.967		--
--	--	455.07	12.1264	--	--	454.87	17.9727		--
--	--	455.37	12.1448	--	--	455.13	17.9844		--
--	--	455.63	12.1607	--	--	455.41	17.9817		--
--	--	455.91	12.1659	--	--	455.7	17.9869		--
--	--	456.2	12.1746	--	--	455.96	17.9915		--
--	--	456.46	12.1824	--	--	456.26	17.9973		--
--	--	456.76	12.196	--	--	456.51	18.0013		--
--	--	457.01	12.2046	--	--	456.81	18.0151		--
--	--	457.31	12.2197	--	--	457.08	18.0191		--
--	--	457.58	12.2342	--	--	457.35	18.0245		--
--	--	457.85	12.2459	--	--	457.65	18.0316		--
--	--	458.15	12.2555	--	--	457.9	18.0421		--
--	--	458.4	12.2644	--	--	458.2	18.0448		--
--	--	458.7	12.2794	--	--	458.47	18.0524		--
--	--	458.97	12.2901	--	--	458.74	18.0592		--
--	--	459.24	12.3062	--	--	459.03	18.0696		--
--	--	459.53	12.3182	--	--	459.29	18.0884		--
--	--	459.79	12.3283	--	--	459.59	18.0948		--
--	--	460.09	12.3338	--	--	459.85	18.1055		--
--	--	460.35	12.337	--	--	460.14	18.1053		--
--	--	460.64	12.3414	--	--	460.42	18.1147		--
--	--	460.92	12.3525	--	--	460.68	18.1329		--
--	--	461.18	12.3682	--	--	460.98	18.1445		--
--	--	461.48	12.3723	--	--	461.23	18.1533		--
--	--	461.73	12.3811	--	--	461.53	18.1677		--
--	--	462.03	12.3849	--	--	461.8	18.1844		--
--	--	462.3	12.3978	--	--	462.08	18.1965		--
--	--	462.57	12.3952	--	--	462.36	18.2094		--
--	--	462.86	12.4063	--	--	462.62	18.2289		--
--	--	463.12	12.4123	--	--	462.93	18.2364		--
--	--	463.43	12.4222	--	--	463.18	18.2484		--
--	--	463.68	12.4268	--	--	463.47	18.2593		--
--	--	463.97	12.4414	--	--	463.75	18.2738		--
--	--	464.25	12.4492	--	--	464.01	18.2998		--
--	--	464.51	12.4531	--	--	464.31	18.3039		--
--	--	464.81	12.4621	--	--	464.57	18.3192		--
--	--	465.07	12.4674	--	--	464.87	18.3336		--
--	--	465.36	12.4793	--	--	465.41	18.3414		--
--	--	465.63	12.4879	--	--	465.7	18.3443		--
--	--	465.91	12.4899	--	--	465.95	18.3552		--
--	--	466.2	12.4941	--	--	466.26	18.377		--
--	--	466.45	12.5047	--	--	466.52	18.3992		--
--	--	466.76	12.5168	--	--	466.8	18.4182		--
--	--	467.02	12.5194	--	--	467.09	18.4339		--
--	--	467.3	12.5298	--	--	467.35	18.4391		--
--	--	467.59	12.5374	--	--	467.65	18.4597		--
--	--	467.84	12.5389	--	--	467.9	18.4749		--
--	--	468.14	12.5573	--	--	468.2	18.4854		--
--	--	468.4	12.5694	--	--	468.47	18.4973		--
--	--	468.7	12.5725	--	--	468.74	18.5084		--
--	--	468.97	12.5807	--	--	469.04	18.5221		--
--	--	469.24	12.591	--	--	469.29	18.5366		--
--	--	469.54	12.5989	--	--	469.59	18.5419		--
--	--	469.79	12.5934	--	--	469.85	18.5642		--
--	--	470.09	12.6022	--	--	470.13	18.5817		--
--	--	470.35	12.6054	--	--	470.42	18.5953		--
--	--	470.63	12.6081	--	--	470.68	18.6126		--
--	--	470.92	12.6104	--	--	470.98	18.6247		--
--	--	471.18	12.6122	--	--	471.24	18.6368		--
--	--	471.48	12.6136	--	--	471.53	18.644		--
--	--	471.73	12.6145	--	--	471.8	18.6476		--
--	--	472.03	12.6149	--	--	472.07	18.6562		--
--	--	472.3	12.6149	--	--	472.37	18.6621		--
--	--	472.57	12.6145	--	--	472.62	18.6854		--
--	--	472.87	12.6136	--	--	472.92	18.6934		--
--	--	473.12	12.6122	--	--	473.19	18.7114		--
--	--	473.42	12.6104	--	--	473.47	18.7175		--
--	--	473.69	12.6081	--	--	473.75	18.7263		--
--	--	473.96	12.6054	--	--	474.01	18.7407		--
--	--	474.25	12.6022	--	--	474.32	18.7506		--
--	--	474.51	12.5986	--	--	474.57	18.7651		--
--	--	474.81	12.5945	--	--	474.86	18.7717		--
--	--	475.07	12.5899	--	--	475.14	18.7858		--
--	--	475.36	12.5849	--	--	475.4	18.7946		--
--	--	475.64	12.5795	--	--	475.7	18.8098		--
--	--	475.9	12.5736	--	--	475.96	18.8179		--
--	--	476.2	12.5672	--	--	476.25	18.8221		--
--	--	476.46	12.5604	--	--	476.52	18.8396		--
--	--	476.75	12.5531	--	--	476.8	18.851		--
--	--	477.02	12.5454	--	--	477.09	18.8488		--
--	--			--	--	477.34	18.8518		--
--	--			--	--	477.65	18.8685		--
--	--			--	--	477.9	18.8844		--
--	--			--	--	478.19	18.8983		--
--	--			--	--	478.48	18.8939		--
--	--			--	--	478.73	18.9138		--
--	--			--	--	479.03	18.9316		--
--	--			--	--	479.29	18.94		--
--	--			--	--	479.59	18.9467		--
--	--			--	--	479.86	18.965		--
--	--			--	--	480.13	18.9728		--
--	--			--	--	480.42	18.9772		--
--	--			--	--	480.67	18.9871		--
--	--			--	--	480.98	18.9902		--
--	--			--	--	481.24	19.0001		--
--	--			--	--	481.52	18.9981		--
--	--			--	--	481.81	19.0019		--
--	--			--	--	482.07	19.0039		--
--	--			--	--	482.37	19.0142		--
--	--			--	--	482.62	19.0266		--
--	--			--	--	482.92	19.0429		--
--	--			--	--	483.19	19.0549		--
--	--			--	--	483.46	19.072		--
--	--			--	--	483.76	19.082		--
--	--	--	--	--	--	484.01	19.0882		--
--	--	--	--	--	--	484.31	19.109		--
--	--	--	--	--	--	484.58	19.1207		--
--	--	--	--	--	--	484.85	19.1306		--
--	--	--	--	--	--	485.14	19.1441		--
--	--	--	--	--	--	485.4	19.152		--
--	--	--	--	--	--	485.7	19.1644		--
--	--	--	--	--	--	485.96	19.1879		--
--	--	--	--	--	--	486.25	19.2072		--
--	--	--	--	--	--	486.53	19.2295		--
--	--	--	--	--	--	486.79	19.2379		--
--	--	--	--	--	--	487.09	19.2475		--
--	--	--	--	--	--	487.34	19.256		--
--	--	--	--	--	--	487.64	19.2705		--
--	--	--	--	--	--	487.91	19.2773		--
--	--	--	--	--	--	488.19	19.2822		--
--	--	--	--	--	--	488.48	19.2928		--
--	--	--	--	--	--	488.73	19.3033		--
--	--	--	--	--	--	489.04	19.3134		--
--	--	--	--	--	--	489.29	19.3216		--
--	--	--	--	--	--	489.58	19.3309		--
--	--	--	--	--	--	489.86	19.3381		--
--	--	--	--	--	--	490.12	19.3499		--
--	--	--	--	--	--	490.42	19.3601		--
--	--	--	--	--	--	490.68	19.3683		--
--	--	--	--	--	--	490.97	19.3803		--
--	--	--	--	--	--	491.24	19.402		--
--	--	--	--	--	--	491.52	19.4197		--
--	--	--	--	--	--	491.81	19.4269		--
--	--	--	--	--	--	492.06	19.4403		--
--	--	--	--	--	--	492.37	19.4498		--
--	--	--	--	--	--	492.63	19.4693		--
--	--	--	--	--	--	492.91	19.4794		--
--	--	--	--	--	--	493.19	19.4792		--
--	--	--	--	--	--	493.46	19.4844		--
--	--	--	--	--	--	493.96	19.4888		--
--	--	--	--	--	--	494.25	19.4969		--
--	--	--	--	--	--	494.53	19.5104		--
--	--	--	--	--	--	494.79	19.5163		--
--	--	--	--	--	--	495.09	19.5227		--
--	--	--	--	--	--	495.35	19.5251		--
--	--	--	--	--	--	495.64	19.5324		--
--	--	--	--	--	--	495.91	19.5581		--
--	--	--	--	--	--	496.18	19.5786		--
--	--	--	--	--	--	496.47	19.5975		--
--	--	--	--	--	--	496.73	19.6135		--
--	--	--	--	--	--	497.03	19.629		--
--	--	--	--	--	--	497.29	19.644		--
--	--	--	--	--	--	497.57	19.6593		--
--	--	--	--	--	--	497.86	19.6781		--
--	--	--	--	--	--	498.12	19.699		--
--	--	--	--	--	--	498.42	19.7206		--
--	--	--	--	--	--	498.68	19.7399		--
--	--	--	--	--	--	498.97	19.7524		--
--	--	--	--	--	--	499.25	19.7719		--
--	--	--	--	--	--	499.51	19.7806		--
--	--	--	--	--	--	499.81	19.792		--
--	--	--	--	--	--	500.06	19.8053		--
--	--	--	--	--	--	500.37	19.8169		--
--	--	--	--	--	--	500.63	19.8272		--
--	--	--	--	--	--	500.9	19.8346		--
--	--	--	--	--	--	501.2	19.8383		--
--	--	--	--	--	--	501.45	19.8535		--
--	--	--	--	--	--	501.75	19.8629		--
--	--	--	--	--	--	502.01	19.8775		--
--	--	--	--	--	--	502.3	19.8759		--
--	--	--	--	--	--	502.58	19.8856		--
--	--	--	--	--	--	502.84	19.8916		--
--	--	--	--	--	--	503.15	19.8994		--
--	--	--	--	--	--	503.4	19.9164		--
--	--	--	--	--	--	503.7	19.9295		--
--	--	--	--	--	--	503.97	19.9318		--
--	--	--	--	--	--	504.24	19.9463		--
--	--	--	--	--	--	504.53	19.9582		--
--	--	--	--	--	--	504.79	19.978		--
--	--	--	--	--	--	505.09	19.9941		--
--	--	--	--	--	--	505.35	20.0111		--
--	--	--	--	--	--	505.64	20.0128		--
--	--	--	--	--	--	505.91	20.0392		--
--	--	--	--	--	--	506.17	20.0538		--
--	--	--	--	--	--	506.48	20.0664		--
--	--	--	--	--	--	506.73	20.0821		--
--	--	--	--	--	--	507.03	20.0909		--
--	--	--	--	--	--	507.3	20.0972		--
--	--	--	--	--	--	507.57	20.1062		--
--	--	--	--	--	--	507.86	20.1213		--
--	--	--	--	--	--	508.12	20.1408		--
--	--	--	--	--	--	508.42	20.1465		--
--	--	--	--	--	--	508.68	20.16		--
--	--	--	--	--	--	508.96	20.1723		--
--	--	--	--	--	--	509.25	20.1865		--
--	--	--	--	--	--	509.51	20.2026		--
--	--	--	--	--	--	509.81	20.2208		--
--	--	--	--	--	--	510.07	20.2296		--
--	--	--	--	--	--	510.36	20.2413		--
--	--	--	--	--	--	510.64	20.2591		--
--	--	--	--	--	--	510.9	20.2786		--
--	--	--	--	--	--	511.2	20.2953		--
--	--	--	--	--	--	511.45	20.3126		--
--	--	--	--	--	--	511.76	20.3365		--
--	--	--	--	--	--	512.02	20.3431		--
--	--	--	--	--	--	512.29	20.3486		--
--	--	--	--	--	--	512.59	20.353		--
--	--	--	--	--	--	512.84	20.3563		--
--	--	--	--	--	--	513.14	20.3586		--
--	--	--	--	--	--	513.41	20.3597		--
--	--	--	--	--	--	513.69	20.3598		--
--	--	--	--	--	--	513.97	20.3588		--
--	--	--	--	--	--	514.23	20.3568		--
--	--	--	--	--	--	514.53	20.3536		--
--	--	--	--	--	--	514.78	20.3494		--
--	--	--	--	--	--	515.08	20.3441		--
--	--	--	--	--	--	515.35	20.3378		--
--	--	--	--			515.62	20.3303		--
--	--	--	--			515.92	20.3218		--
		--	--			516.18	20.3122		--
		--	--			516.48	20.3015		--
		--	--			516.74	20.2898		--
		--	--			517.02	20.2769
		--	--			517.3	20.263
		--	--			517.56	20.248
		--	--			517.87	20.232
		--	--			518.12	20.2148
		--	--			518.41	20.1966
		--	--			518.69	20.1773

## Sheet: Figure 2d
	Commercial FEP		FEP 1		FEP 2		FEP 3		FEP 4
26.1232	1.61874	0.70118	1.40931	25.0245	0	5.785	3.25544	1.00052	0.81625
26.1242	1.09146	0.70218	1.5037	25.0255	0.03482	5.786	2.98782	1.00152	0.68428
26.1252	0.78469	0.70318	1.6076	25.0265	0.07315	5.787	2.7679	1.00252	0.69364
26.1262	0.55458	0.70418	1.7166	25.0275	0.10797	5.788	2.57316	1.00352	0.64682
26.1272	0.37998	0.70518	1.7774	25.0285	0.13402	5.789	2.40723	1.00452	0.61958
26.1282	0.23969	0.70618	1.85865	25.0295	0.1557	5.79	2.25929	1.00552	0.56764
26.1292	0.11108	0.70718	1.94648	25.0305	0.19666	5.791	2.10775	1.00652	0.50548
26.1302	0	0.70818	2.04088	25.0315	0.23147	5.792	1.9832	1.00752	0.43823
26.1312	-0.08918	0.70918	2.136	25.0325	0.2549	5.793	1.86946	1.00852	0.3599
26.1322	-0.15134	0.71018	2.25961	25.0335	0.28183	5.794	1.77372	1.00952	0.27477
26.1332	-0.21716	0.71118	2.33794	25.0345	0.30964	5.795	1.67077	1.01052	0.19218
26.1342	-0.27493	0.71218	2.34179	25.0355	0.32605	5.796	1.59033	1.01152	0.11896
26.1352	-0.31592	0.71318	2.24197	25.0365	0.33546	5.797	1.51707	1.01252	0.06617
26.1362	-0.34669	0.71418	2.07642	25.0375	0.33962	5.798	1.46902	1.01352	0.00658
26.1372	-0.37161	0.71518	1.94518	25.0385	0.34027	5.799	1.41736	1.01452	-0.05898
26.1382	-0.50095	0.71618	1.82272	25.0395	0.34354	5.8	1.36931	1.01552	-0.12965
26.1392	-0.61422	0.71718	1.70244	25.0405	0.34857	5.801	1.33566	1.01652	-0.1952
26.1402	-0.71873	0.71818	1.57778	25.0415	0.35447	5.802	1.32449	1.01752	-0.25651
26.1412	-0.81083	0.71918	1.45825	25.0425	0.35161	5.803	1.30793	1.01852	-0.3178
26.1422	-0.90293	0.72018	1.33943	25.0435	0.33211	5.804	1.29858	1.01952	-0.36378
26.1432	-0.98335	0.72118	1.22061	25.0445	0.30208	5.805	1.27481	1.02052	-0.41912
26.1442	-1.05865	0.72218	1.10617	25.0455	0.27118	5.806	1.29066	1.02152	-0.48212
26.1452	-1.20843	0.72318	0.9932	25.0465	0.24467	5.807	1.30019	1.02252	-0.44295
26.1462	-1.38158	0.72418	0.86927	25.0475	0.22078	5.808	1.31152	1.02352	-0.47446
26.1472	-1.56423	0.72518	0.74534	25.0485	0.19865	5.809	1.32196	1.02452	-0.46169
26.1482	-1.74321	0.72618	0.64844	25.0495	0.17213	5.81	1.3189	1.02552	-0.45573
26.1492	-1.92002	0.72718	0.54788	25.0505	0.15	5.811	1.32573	1.02652	-0.42593
26.1502	-2.06833	0.72818	0.44585	25.0515	0.12699	5.812	1.33888	1.02752	-0.39953
26.1512	-2.21812	0.72918	0.34457	25.0525	0.1031	5.813	1.34391	1.02852	-0.37399
26.1522	-2.35987	0.73018	0.24473	25.0535	0.09148	5.814	1.35075	1.02952	-0.33823
26.1532	-2.50016	0.73118	0.1303	25.0545	0.07898	5.815	1.36388	1.03052	-0.30077
26.1542	-2.59591	0.73218	0.02901	25.0555	0.06385	5.816	1.38872	1.03152	-0.25479
26.1552	-2.67487	0.73318	-0.03139	25.0565	0.05048	5.817	1.38386	1.03252	-0.2199
26.1562	-2.76477	0.73418	-0.02973	25.0575	0.04062	5.818	1.388	1.03352	-0.1918
26.1572	-2.8598	0.73518	0.00187	25.0585	0.04214	5.819	1.35974	1.03452	-0.17477
26.1582	-2.95116	0.73618	0.01668	25.0595	0.04278	5.82	1.33329	1.03552	-0.15774
26.1592	-2.98339	0.73718	0.02564	25.0605	0.04518	5.821	1.30053	1.03652	-0.12709
26.1602	-3.02292	0.73818	0.03168	25.0615	0.04583	5.822	1.26507	1.03752	-0.09984
26.1612	-3.06171	0.73918	0.03189	25.0625	0.0456	5.823	1.21971	1.03852	-0.07005
26.1622	-3.10197	0.74018	0.03428	25.0635	0.04011	5.824	1.18696	1.03952	-0.05217
26.1632	-3.1415	0.74118	0.04398	25.0645	0.03901	5.825	1.1569	1.04052	-0.03514
26.1642	-3.18832	0.74218	0.05222	25.0655	0.05279	5.826	1.13675	1.04152	-0.02067
26.1652	-3.2461	0.74318	0.0568	25.0665	0.06659	5.827	1.09769	1.04252	-0.00875
26.1662	-3.25569	0.74418	0.05116	25.0675	0.07687	5.828	1.05863	1.04352	0.01339
26.1672	-3.24848	0.74518	0.05429	25.0685	0.08628	5.829	1.01777	1.04452	0.03041
26.1682	-3.2296	0.74618	0.05303	25.0695	0.09919	5.83	0.97603	1.04552	0.03383
26.1692	-3.21144	0.74718	0.05396	25.0705	0.11211	5.831	0.93787	1.04652	0.02105
26.1702	-3.19182	0.74818	0.06074	25.0715	0.12327	5.832	0.88801	1.04752	0.00402
26.1712	-3.17804	0.74918	0.0624	25.0725	0.14406	5.833	0.83546	1.04852	-0.00704
26.1722	-3.16061	0.75018	0.06625	25.0735	0.16837	5.834	0.7874	1.04952	-0.01557
26.1732	-3.14319	0.75118	0.06354	25.0745	0.18829	5.835	0.73485	1.05052	-0.01982
26.1742	-3.12795	0.75218	0.06082	25.0755	0.20647	5.836	0.667	1.05152	-0.02918
26.1752	-3.13681	0.75318	0.06759	25.0765	0.23339	5.837	0.59825	1.05252	-0.04195
26.1762	-3.14713	0.75418	0.07509	25.0775	0.25157	5.838	0.55109	1.05352	-0.05813
26.1772	-3.15818	0.75518	0.0753	25.0785	0.26886	5.839	0.49584	1.05452	-0.07176
26.1782	-3.16412	0.75618	0.05798	25.0795	0.2879	5.84	0.50537	1.05552	-0.0709
26.1792	-3.17443	0.75718	0.04139	25.0805	0.30696	5.841	0.52571	1.05652	-0.0709
26.1802	-3.18475	0.75818	0.01531	25.0815	0.32512	5.842	0.56135	1.05752	-0.07346
26.1812	-3.18923	0.75918	-0.00274	25.0825	0.3398	5.843	0.58708	1.05852	-0.08027
26.1822	-3.19736	0.76018	-0.01277	25.0835	0.35621	5.844	0.61732	1.05952	-0.08282
26.1832	-3.2106	0.76118	-0.03081	25.0845	0.38227	5.845	0.64305	1.06052	-0.08708
26.1842	-3.22019	0.76218	-0.0474	25.0855	0.4057	5.846	0.67418	1.06152	-0.09729
26.1852	-3.22612	0.76318	-0.07349	25.0865	0.42211	5.847	0.69901	1.06252	-0.09644
26.1862	-3.22403	0.76418	-0.09226	25.0875	0.43503	5.848	0.73105	1.06352	-0.1041
26.1872	-3.22632	0.76518	-0.10156	25.0885	0.44794	5.849	0.76399	1.06452	-0.11688
26.1882	-3.2308	0.76618	-0.11377	25.0895	0.44596	5.85	0.78702	1.06552	-0.13816
26.1892	-3.24185	0.76718	-0.11867	25.0905	0.44485	5.851	0.81276	1.06652	-0.15178
26.1902	-3.25727	0.76818	-0.13892	25.0915	0.45163	5.852	0.84838	1.06752	-0.15348
26.1912	-3.28512	0.76918	-0.15551	25.0925	0.46016	5.853	0.89121	1.06852	-0.15433
26.1922	-3.31954	0.77018	-0.17575	25.0935	0.46519	5.854	0.93495	1.06952	-0.15093
26.1932	-3.35322	0.77118	-0.19599	25.0945	0.46408	5.855	0.98138	1.07052	-0.15518
26.1942	-3.38837	0.77218	-0.20893	25.0955	0.46473	5.856	1.03501	1.07152	-0.162
26.1952	-3.41985	0.77318	-0.2248	25.0965	0.46012	5.857	1.09493	1.07252	-0.17562
26.1962	-3.45135	0.77418	-0.23481	25.0975	0.45113	5.858	1.15576	1.07352	-0.18839
26.1972	-3.49088	0.77518	-0.25943	25.0985	0.46931	5.859	1.2148	1.07452	-0.19265
26.1982	-3.52018	0.77618	-0.27238	25.0995	0.48222	5.86	1.28013	1.07552	-0.20201
26.1992	-3.54657	0.77718	-0.25975	25.1005	0.48549	5.861	1.30315	1.07652	-0.21904
26.2002	-3.56273	0.77818	-0.25079	25.1015	0.46511	5.862	1.3154	1.07752	-0.24118
26.2012	-3.57377	0.77918	-0.22723	25.1025	0.44034	5.863	1.32673	1.07852	-0.26247
26.2022	-3.58118	0.78018	-0.22409	25.1035	0.42084	5.864	1.34347	1.07952	-0.28375
26.2032	-3.58638	0.78118	-0.21148	25.1045	0.39344	5.865	1.3539	1.08052	-0.30759
26.2042	-3.58648	0.78218	-0.19887	25.1055	0.36693	5.866	1.37784	1.08152	-0.31866
26.2052	-3.59899	0.78318	-0.19209	25.1065	0.34304	5.867	1.38917	1.08252	-0.33057
26.2062	-3.60638	0.78418	-0.16998	25.1075	0.32091	5.868	1.40231	1.08352	-0.27949
26.2072	-3.61379	0.78518	-0.16029	25.1085	0.30052	5.869	1.40195	1.08452	-0.3127
26.2082	-3.61607	0.78618	-0.14914	25.1095	0.28102	5.87	1.40338	1.08552	-0.36719
26.2092	-3.61179	0.78718	-0.14454	25.1105	0.27465	5.871	1.41743	1.08652	-0.39272
26.2102	-3.60312	0.78818	-0.21298	25.1115	0.26654	5.872	1.43866	1.08752	-0.41657
26.2112	-3.5835	0.78918	-0.22738	25.1125	0.25843	5.873	1.45269	1.08852	-0.45318
26.2122	-3.54928	0.79018	-0.18993	25.1135	0.24504	5.874	1.47753	1.08952	-0.50937
26.2132	-3.50849	0.79118	-0.17221	25.1145	0.2308	5.875	1.49876	1.09052	-0.56811
26.2142	-3.47207	0.79218	-0.15814	25.1155	0.2148	5.876	1.5047	1.09152	-0.62004
26.2152	-3.4364	0.79318	-0.14332	25.1165	0.20143	5.877	1.50613	1.09252	-0.67538
26.2162	-3.40801	0.79418	-0.1329	25.1175	0.19506	5.878	1.51658	1.09352	-0.70689
26.2172	-3.38401	0.79518	-0.13635	25.1185	0.18694	5.879	1.52701	1.09452	-0.7418
26.2182	-3.35345	0.79618	-0.12373	25.1195	0.15342	5.88	1.53565	1.09552	-0.77755
26.2192	-3.3309	0.79718	-0.12791	25.1205	0.12603	5.881	1.54788	1.09652	-0.82097
26.2202	-3.30618	0.79818	-0.13428	25.1215	0.10915	5.882	1.57002	1.09752	-0.85077
26.2212	-3.2851	0.79918	-0.14137	25.1225	0.13258	5.883	1.58676	1.09852	-0.8729
26.2222	-3.26256	0.80018	-0.15505	25.1235	0.15951	5.884	1.59809	1.09952	-0.8959
26.2232	-3.24002	0.80118	-0.15119	25.1245	0.16717	5.885	1.61573	1.10052	-0.90185
26.2242	-3.21382	0.80218	-0.16487	25.1255	0.1906	5.886	1.64416	1.10152	-0.91462
26.2252	-3.18472	0.80318	-0.17123	25.1265	0.21227	5.887	1.6429	1.10252	-0.9291
26.2262	-3.1432	0.80418	-0.17468	25.1275	0.22431	5.888	1.65693	1.10352	-0.95294
26.2272	-3.10167	0.80518	-0.1847	25.1285	0.24248	5.889	1.66648	1.10452	-1.10108
26.2282	-3.06161	0.80618	-0.18814	25.1295	0.25452	5.89	1.67781	1.10552	-1.07469
26.2292	-3.02374	0.80718	-0.20328	25.1305	0.27181	5.891	1.69364	1.10652	-1.01083
26.2302	-2.99389	0.80818	-0.20746	25.1315	0.29349	5.892	1.70859	1.10752	-0.9904
26.2312	-2.97209	0.80918	-0.07728	25.1325	0.31604	5.893	1.71363	1.10852	-0.97934
26.2322	-3.02986	0.81018	-0.03399	25.1335	0.33684	5.894	1.71866	1.10952	-0.93847
26.2332	-3.07523	0.81118	-0.1163	25.1345	0.35851	5.895	1.7138	1.11052	-0.87886
26.2342	-3.11476	0.81218	-0.15041	25.1355	0.37932	5.896	1.71614	1.11152	-0.81927
26.2352	-3.11047	0.81318	-0.18526	25.1365	0.41238	5.897	1.73287	1.11252	-0.76223
26.2362	-3.11568	0.81418	-0.22011	25.1375	0.44019	5.898	1.755	1.11352	-0.70433
26.2372	-3.12528	0.81518	-0.23888	25.1385	0.46536	5.899	1.75915	1.11452	-0.66432
26.2382	-3.13559	0.81618	-0.24891	25.1395	0.49143	5.9	1.76508	1.11552	-0.63111
26.2392	-3.14372	0.81718	-0.27426	25.1405	0.52537	5.901	1.76832	1.11652	-0.59366
26.2402	-3.146	0.81818	-0.2872	25.1415	0.55317	5.902	1.76346	1.11752	-0.54086
26.2412	-3.15048	0.81918	-0.3162	25.1425	0.57398	5.903	1.7586	1.11852	-0.49489
26.2422	-3.16008	0.82018	-0.33718	25.1435	0.56674	5.904	1.75464	1.11952	-0.44892
26.2432	-3.18207	0.82118	-0.35815	25.1445	0.56124	5.905	1.75157	1.12052	-0.40805
26.2442	-3.21138	0.82218	-0.37985	25.1455	0.57767	5.906	1.74221	1.12152	-0.38761
26.2452	-3.25455	0.82318	-0.38987	25.1465	0.58182	5.907	1.72656	1.12252	-0.36804
26.2462	-3.30284	0.82418	-0.41084	25.1475	0.58334	5.908	1.72709	1.12352	-0.3476
26.2472	-3.35771	0.82518	-0.42524	25.1485	0.5945	5.909	1.71684	1.12452	-0.31185
26.2482	-3.41037	0.82618	-0.44548	25.1495	0.60128	5.91	1.71018	1.12552	-0.21819
26.2492	-3.46231	0.82718	-0.45843	25.1505	0.61683	5.911	1.70172	1.12652	-0.20968
26.2502	-3.51718	0.82818	-0.45968	25.1515	0.62536	5.912	1.68425	1.12752	-0.21564
26.2512	-3.56619	0.82918	-0.47919	25.1525	0.63214	5.913	1.6596	1.12852	-0.19265
26.2522	-3.60937	0.83018	-0.5542	25.1535	0.63366	5.914	1.64573	1.12952	-0.17307
26.2532	-3.50943	0.83118	-0.58393	25.1545	0.63343	5.915	1.62288	1.13052	-0.16881
26.2542	-3.45038	0.83218	-0.54064	25.1555	0.63407	5.916	1.59012	1.13152	-0.1603
26.2552	-3.40375	0.83318	-0.51416	25.1565	0.63297	5.917	1.55197	1.13252	-0.15093
26.2562	-3.43962	0.83418	-0.48621	25.1575	0.60646	5.918	1.50392	1.13352	-0.13475
26.2572	-3.46382	0.83518	-0.45679	25.1585	0.58782	5.919	1.44776	1.13452	-0.11688
26.2582	-3.46903	0.83618	-0.44418	25.1595	0.57182	5.92	1.40421	1.13552	-0.09133
26.2592	-3.46766	0.83718	-0.425	25.1605	0.55758	5.921	1.34446	1.13652	-0.05983
26.2602	-3.46776	0.83818	-0.39631	25.1615	0.54508	5.922	1.18481	1.13752	-0.03685
26.2612	-3.4715	0.83918	-0.37712	25.1625	0.53608	5.923	0.99459	1.13852	-0.01642
26.2622	-3.47525	0.84018	-0.34918	25.1635	0.52884	5.924	0.78996	1.13952	-0.00449
26.2632	-3.47389	0.84118	-0.3329	25.1645	0.53387	5.925	0.60062	1.14052	0.00998
26.2642	-3.46887	0.84218	-0.30788	25.1655	0.53802	5.926	0.41938	1.14152	0.01934
26.2652	-3.46021	0.84318	-0.28869	25.1665	0.53428	5.927	0.23006	1.14252	0.04234
26.2662	-3.44132	0.84418	-0.27388	25.1675	0.52967	5.928	0.04702	1.14352	0.07298
26.2672	-3.41732	0.84518	-0.24666	25.1685	0.52944	5.929	-0.13692	1.14452	0.09938
26.2682	-3.3904	0.84618	-0.23916	25.1695	0.52133	5.93	-0.32714	1.14552	0.12576
26.2692	-3.36421	0.84718	-0.21923	25.1705	0.50971	5.931	-0.51198	1.14652	0.14535
26.2702	-3.3351	0.84818	-0.21246	25.1715	0.48758	5.932	-0.6896	1.14752	0.16408
26.2712	-3.30964	0.84918	-0.20569	25.1725	0.47332	5.933	-0.86814	1.14852	0.17771
26.2722	-3.28783	0.85018	-0.18286	25.1735	0.45382	5.934	-1.04397	1.14952	0.18452
26.2732	-3.26529	0.85118	-0.17753	25.1745	0.43607	5.935	-1.23601	1.15052	0.20154
26.2742	-3.30628	0.85218	-0.17003	25.1755	0.41919	5.936	-1.40644	1.15152	0.21176
26.2752	-3.32244	0.85318	-0.17494	25.1765	0.39793	5.937	-1.56878	1.15252	0.21601
26.2762	-3.33057	0.85418	-0.18057	25.1775	0.38193	5.938	-1.73022	1.15352	0.21261
26.2772	-3.29561	0.85518	-0.19133	25.1785	0.38083	5.939	-1.88715	1.15452	0.20239
26.2782	-3.26212	0.85618	-0.20719	25.1795	0.37183	5.94	-2.03509	1.15552	0.17856
26.2792	-3.23886	0.85718	-0.21209	25.1805	0.36371	5.941	-2.18933	1.15652	0.15216
26.2802	-3.21923	0.85818	-0.23672	25.1815	0.35034	5.942	-2.30937	1.15752	0.13344
26.2812	-3.20254	0.85918	-0.25623	25.1825	0.33697	5.943	-2.22605	1.15852	0.11555
26.2822	-3.18584	0.86018	-0.26917	25.1835	0.31133	5.944	-2.09413	1.15952	0.09172
26.2832	-3.16914	0.86118	-0.2697	25.1845	0.29183	5.945	-1.93792	1.16052	0.06702
26.2842	-3.1561	0.86218	-0.26292	25.1855	0.2653	5.946	-1.7988	1.16152	0.02871
26.2852	-3.1394	0.86318	-0.26782	25.1865	0.24142	5.947	-1.67498	1.16252	-0.00449
26.2862	-3.1227	0.86418	-0.26616	25.1875	0.21929	5.948	-1.53496	1.16352	-0.04451
26.2872	-3.10747	0.86518	-0.26742	25.1885	0.19452	5.949	-1.40934	1.16452	-0.08793
26.2882	-3.09442	0.86618	-0.27161	25.1895	0.17239	5.95	-1.28013	1.16552	-0.1305
26.2892	-3.08283	0.86718	-0.25752	25.1905	0.14499	5.951	-1.13921	1.16652	-0.17733
26.2902	-3.07708	0.86818	-0.24856	25.1915	0.12199	5.952	-1.00369	1.16752	-0.21564
26.2912	-3.08522	0.86918	-0.23376	25.1925	0.10948	5.953	-0.87088	1.16852	-0.23947
26.2922	-3.09189	0.87018	-0.23062	25.1935	0.0821	5.954	-0.73086	1.16952	-0.26757
26.2932	-3.09636	0.87118	-0.2275	25.1945	0.05645	5.955	-0.58904	1.17052	-0.2897
26.2942	-3.10595	0.87218	-0.21489	25.1955	0.02118	5.956	-0.42743	1.17152	-0.30929
26.2952	-3.12212	0.87318	-0.20665	25.1965	-0.0106	5.957	-0.28381	1.17252	-0.32206
26.2962	-3.14338	0.87418	-0.19404	25.1975	-0.04325	5.958	-0.14199	1.17352	-0.33483
26.2972	-3.17561	0.87518	-0.18507	25.1985	-0.07327	5.959	0.00251	1.17452	-0.34079
26.2982	-3.21075	0.87618	-0.17391	25.1995	-0.09541	5.96	0.14523	1.17552	-0.34164
26.2992	-3.26853	0.87718	-0.15838	25.2005	-0.12017	5.961	0.28165	1.17652	-0.32717
26.3002	-3.32705	0.87818	-0.14576	25.2015	-0.14581	5.962	0.42347	1.17752	-0.3127
26.3012	-3.38847	0.87918	-0.11635	25.2025	-0.17758	5.963	0.54638	1.17852	-0.30332
26.3022	-3.44261	0.88018	-0.08913	25.2035	-0.20585	5.964	0.57122	1.17952	-0.29311
26.3032	-3.4982	0.88118	-0.0568	25.2045	-0.21922	5.965	0.58076	1.18052	-0.27523
26.3042	-3.55816	0.88218	-0.03689	25.2055	-0.22909	5.966	0.5777	1.18152	-0.25394
26.3052	-3.61522	0.88318	-0.01915	25.2065	-0.23282	5.967	0.57734	1.18252	-0.21734
26.3062	-3.67883	0.88418	-0.00289	25.2075	-0.25321	5.968	0.58957	1.18352	-0.17137
26.3072	-3.74173	0.88518	0.009	25.2085	-0.27271	5.969	0.59641	1.18452	-0.12624
26.3082	-3.80828	0.88618	0.02454	25.2095	-0.28784	5.97	0.61585	1.18552	-0.07686
26.3092	-3.86824	0.88718	0.03715	25.2105	-0.30385	5.971	0.63168	1.18652	0.00743
26.3102	-3.92968	0.88818	0.04319	25.2115	-0.30846	5.972	0.64032	1.18752	0.14025
26.3112	-3.99184	0.88918	0.04852	25.2125	-0.30956	5.973	0.65165	1.18852	0.28668
26.3122	-4.03063	0.89018	0.05383	25.2135	-0.30716	5.974	0.6621	1.18952	0.39481
26.3132	-4.05191	0.89118	0.06425	25.2145	-0.30125	5.975	0.67343	1.19052	0.51059
26.3142	-4.0666	0.89218	0.00824	25.2155	-0.28834	5.976	0.68746	1.19152	0.61873
26.3152	-4.07473	0.89318	-0.04998	25.2165	-0.25966	5.977	0.6862	1.19252	0.72004
26.3162	-4.07556	0.89418	-0.13448	25.2175	-0.2301	5.978	0.69214	1.19352	0.80944
26.3172	-4.07054	0.89518	-0.20144	25.2185	-0.19089	5.979	0.70167	1.19452	0.89883
26.3182	-4.05823	0.89618	-0.25674	25.2195	-0.15695	5.98	0.71122	1.19552	0.98822
26.3192	-4.04664	0.89718	-0.29597	25.2205	-0.12477	5.981	0.72525	1.19652	1.07506
26.3202	-3.99782	0.89818	-0.33593	25.2215	-0.10221	5.982	0.73928	1.19752	1.16361
26.3212	-3.94534	0.89918	-0.37442	25.2225	-0.07441	5.983	0.74702	1.19852	1.24535
26.3222	-3.88921	0.90018	-0.41949	25.2235	-0.03433	5.984	0.75925	1.19952	1.32707
26.3232	-3.83893	0.90118	-0.47405	25.2245	0.00137	5.985	0.75799	1.20052	1.40711
26.3242	-3.78281	0.90218	-0.54175	25.2255	0.03532	5.986	0.75133	1.20152	1.48288
26.3252	-3.72594	0.90318	-0.61602	25.2265	0.04385	5.987	0.74737	1.20252	1.56886
26.3262	-3.66544	0.90418	-0.683	25.2275	0.0515	5.988	0.74881	1.20352	1.64294
26.3272	-3.59762	0.90518	-0.74266	25.2285	0.07669	5.989	0.74215	1.20452	1.7102
26.3282	-3.51886	0.90618	-0.79796	25.2295	0.11588	5.99	0.73369	1.20552	1.77235
26.3292	-3.43718	0.90718	-0.85179	25.2305	0.15858	5.991	0.72163	1.20652	1.83621
26.3302	-3.36572	0.90818	-0.91292	25.2315	0.19253	5.992	0.71318	1.20752	1.82514
26.3312	-3.28769	0.90918	-0.96967	25.2325	0.2291	5.993	0.70832	1.20852	1.71872
26.3322	-3.20747	0.91018	-1.03518	25.2335	0.25428	5.994	0.69805	1.20952	1.5842
26.3332	-3.13819	0.91118	-1.09485	25.2345	0.27421	5.995	0.68869	1.21052	1.48459
26.3342	-3.09667	0.91218	-1.1443	25.2355	0.30464	5.996	0.67393	1.21152	1.39093
26.3352	-3.05806	0.91318	-1.07181	25.2365	0.32982	5.997	0.65107	1.21252	1.29302
26.3362	-3.07496	0.91418	-0.9891	25.2375	0.34886	5.998	0.63181	1.21352	1.19937
26.3372	-3.06995	0.91518	-0.86111	25.2385	0.36091	5.999	0.61256	1.21452	1.11593
26.3382	-3.04521	0.91618	-0.76307	25.2395	0.37032	6	0.59329	1.21552	1.03505
26.3392	-3.02414	0.91718	-0.70226	25.2405	0.36483	6.001	0.57314	1.21652	0.95247
26.3402	-3.00379	0.91818	-0.66335	25.2415	0.35583	6.002	0.55388	1.21752	0.86392
26.3412	-3.00388	0.91918	-0.62518	25.2425	0.36612	6.003	0.54092	1.21852	0.77197
26.3422	-2.99303	0.92018	-0.5987	25.2435	0.3694	6.004	0.53426	1.21952	0.68343
26.3432	-2.97779	0.92118	-0.56563	25.2445	0.36741	6.005	0.5222	1.22052	0.59914
26.3442	-2.96766	0.92218	-0.53111	25.2455	0.3628	6.006	0.53173	1.22152	0.51997
26.3452	-2.96119	0.92318	-0.48199	25.2465	0.35907	6.007	0.54397	1.22252	0.43397
26.3462	-2.95471	0.92418	-0.42482	25.2475	0.36585	6.008	0.55891	1.22352	0.33862
26.3472	-2.95335	0.92518	-0.37497	25.2485	0.37438	6.009	0.57295	1.22452	0.24156
26.3482	-2.95491	0.92618	-0.32658	25.2495	0.3724	6.01	0.60138	1.22552	0.14706
26.3492	-2.96669	0.92718	-0.29205	25.2505	0.34062	6.011	0.62711	1.22652	0.06191
26.3502	-2.97993	0.92818	-0.25388	25.2515	0.3071	6.012	0.64564	1.22752	-0.03429
26.3512	-2.99462	0.92918	-0.21425	25.2525	0.26919	6.013	0.65969	1.22852	-0.08963
26.3522	-3.01298	0.93018	-0.17535	25.2535	0.23216	6.014	0.67012	1.22952	-0.09814
26.3532	-3.03571	0.93118	-0.12768	25.2545	0.19952	6.015	0.69225	1.23052	-0.09644
26.3542	-3.0453	0.93218	-0.08805	25.2555	0.16774	6.016	0.71439	1.23152	-0.10751
26.3552	-3.04905	0.93318	-0.05353	25.2565	0.1307	6.017	0.74372	1.23252	-0.12709
26.3562	-3.0579	0.93418	-0.08326	25.2575	0.08754	6.018	0.77846	1.23352	-0.13731
26.3572	-2.96746	0.93518	-0.1203	25.2585	0.04964	6.019	0.8051	1.23452	-0.15093
26.3582	-2.94054	0.93618	-0.1734	25.2595	0.00385	6.02	0.83532	1.23552	-0.15518
26.3592	-2.96035	0.93718	-0.20751	25.2605	-0.0402	6.021	0.86376	1.23652	-0.17562
26.3602	-2.97797	0.93818	-0.21315	25.2615	-0.06672	6.022	0.9003	1.23752	-0.19094
26.3612	-2.98099	0.93918	-0.21879	25.2625	-0.0906	6.023	0.92783	1.23852	-0.20201
26.3622	-2.97816	0.94018	-0.22077	25.2635	-0.11887	6.024	0.95986	1.23952	-0.21138
26.3632	-2.99506	0.94118	-0.21108	25.2645	-0.15852	6.025	0.98559	1.24052	-0.21564
26.3642	-3.01997	0.94218	-0.20431	25.2655	-0.18855	6.026	1.04282	1.24152	-0.23777
26.3652	-3.03614	0.94318	-0.19023	25.2665	-0.21945	6.027	1.12255	1.24252	-0.26076
26.3662	-3.04719	0.94418	-0.18564	25.2675	-0.24596	6.028	1.18518	1.24352	-0.2863
26.3672	-3.05604	0.94518	-0.18179	25.2685	-0.26196	6.029	1.23251	1.24452	-0.30589
26.3682	-3.05541	0.94618	-0.18597	25.2695	-0.29023	6.03	1.28524	1.24552	-0.31525
26.3692	-3.05551	0.94718	-0.18138	25.2705	-0.30798	6.031	1.32897	1.24652	-0.33057
26.3702	-3.06145	0.94818	-0.16585	25.2715	-0.31785	6.032	1.3772	1.24752	-0.34249
26.3712	-3.06228	0.94918	-0.15689	25.2725	-0.32773	6.033	1.43083	1.24852	-0.35442
26.3722	-3.06529	0.95018	-0.13331	25.2735	-0.32533	6.034	1.48986	1.24952	-0.36293
26.3732	-3.06247	0.95118	-0.11997	25.2745	-0.32556	6.035	1.55068	1.25052	-0.3757
26.3742	-3.05527	0.95218	-0.10224	25.2755	-0.32403	6.036	1.60972	1.25152	-0.3808
26.3752	-3.06704	0.95318	-0.08816	25.2765	-0.32952	6.037	1.66515	1.25252	-0.3757
26.3762	-3.07079	0.95418	-0.07409	25.2775	-0.328	6.038	1.71608	1.25352	-0.37655
26.3772	-3.076	0.95518	-0.05271	25.2785	-0.33086	6.039	1.76521	1.25452	-0.37655
26.3782	-3.12136	0.95618	-0.03571	25.2795	-0.33635	6.04	1.82064	1.25552	-0.37995
26.3792	-3.13315	0.95718	-0.02309	25.2805	-0.32868	6.041	1.87157	1.25652	-0.39187
26.3802	-3.10914	0.95818	-0.01924	25.2815	-0.3219	6.042	1.9189	1.25752	-0.38166
26.3812	-3.0888	0.95918	-0.01611	25.2825	-0.31863	6.043	1.95723	1.25852	-0.38506
26.3822	-3.07867	0.96018	-0.00423	25.2835	-0.32762	6.044	1.99646	1.25952	-0.38336
26.3832	-3.07292	0.96118	0.00546	25.2845	-0.33662	6.045	2.0177	1.26052	-0.39698
26.3842	-3.06937	0.96218	0.01224	25.2855	-0.33246	6.046	2.03713	1.26152	-0.40635
26.3852	-3.05194	0.96318	0.01099	25.2865	-0.33619	6.047	1.98368	1.26252	-0.39783
26.3862	-3.04474	0.96418	0.00973	25.2875	-0.34081	6.048	1.86994	1.26352	-0.39102
26.3872	-3.04557	0.96518	0.00481	25.2885	-0.3647	6.049	1.78859	1.26452	-0.36804
26.3882	-3.04931	0.96618	0.00722	25.2895	-0.39122	6.05	1.73873	1.26552	-0.35527
26.3892	-3.06401	0.96718	0.02056	25.2905	-0.4116	6.051	1.67088	1.26652	-0.33994
26.3902	-3.07726	0.96818	0.02003	25.2915	-0.4346	6.052	1.59763	1.26752	-0.32717
26.3912	-3.0883	0.96918	0.01951	25.2925	-0.44536	6.053	1.52528	1.26852	-0.32547
26.3922	-3.09278	0.97018	0.01314	25.2935	-0.45259	6.054	1.45024	1.26952	-0.31525
26.3932	-3.08484	0.97118	-0.000536899	25.2945	-0.45808	6.055	1.37518	1.27052	-0.311
26.3942	-3.08494	0.97218	-0.00836	25.2955	-0.46882	6.056	1.31093	1.27152	-0.30419
26.3952	-3.08796	0.97318	-0.01838	25.2965	-0.47781	6.057	1.24668	1.27252	-0.30844
26.3962	-3.09316	0.97418	-0.02037	25.2975	-0.48505	6.058	1.18332	1.27352	-0.3161
26.3972	-3.09764	0.97518	-0.03184	25.2985	-0.50018	6.059	1.11638	1.27452	-0.31525
26.3982	-3.10285	0.97618	-0.0426	25.2995	-0.49954	6.06	1.05303	1.27552	-0.3144
26.3992	-3.11098	0.97718	-0.05481	25.3005	-0.49888	6.061	0.99598	1.27652	-0.30589
26.4002	-3.11838	0.97818	-0.05753	25.3015	-0.49823	6.062	0.94882	1.27752	-0.30162
26.4012	-3.14257	0.97918	-0.05951	25.3025	-0.50109	6.063	0.90436	1.27852	-0.30759
26.4022	-3.16019	0.98018	-0.06515	25.3035	-0.50396	6.064	0.8671	1.27952	-0.30419
26.4032	-3.17562	0.98118	-0.07006	25.3045	-0.50155	6.065	0.83526	1.28052	-0.30674
26.4042	-3.16987	0.98218	-0.08445	25.3055	-0.49828	6.066	0.81419	1.28152	-0.29311
26.4052	-3.15537	0.98318	-0.09594	25.3065	-0.49238	6.067	0.80213	1.28252	-0.29141
26.4062	-3.15255	0.98418	-0.10158	25.3075	-0.51452	6.068	0.82876	1.28352	-0.29481
26.4072	-3.14242	0.98518	-0.11159	25.3085	-0.54278	6.069	0.8842	1.28452	-0.30162
26.4082	-3.12645	0.98618	-0.1165	25.3095	-0.5544	6.07	0.92612	1.28552	-0.3144
26.4092	-3.10683	0.98718	-0.13164	25.3105	-0.5669	6.071	0.94467	1.28652	-0.32887
26.4102	-3.08648	0.98818	-0.14822	25.3115	-0.58027	6.072	0.97309	1.28752	-0.34589
26.4112	-3.05884	0.98918	-0.16116	25.3125	-0.59802	6.073	1.00423	1.28852	-0.35186
26.4122	-3.02899	0.99018	-0.16972	25.3135	-0.62104	6.074	1.03357	1.28952	-0.32036
26.4132	-3.01668	0.99118	-0.16732	25.3145	-0.65105	6.075	1.06739	1.29052	-0.33994
26.4142	-3.0124	0.99218	-0.16055	25.3155	-0.68458	6.076	1.10303	1.29152	-0.35952
26.4152	-3.00665	0.99318	-0.15232	25.3165	-0.71899	6.077	1.11616	1.29252	-0.38676
26.4162	-2.99506	0.99418	-0.15503	25.3175	-0.75163	6.078	1.1221	1.29352	-0.41316
26.4172	-2.97471	0.99518	-0.09934	25.3185	-0.77903	6.079	1.13163	1.29452	-0.4421
26.4182	-2.95291	0.99618	-0.03415	25.3195	-0.80204	6.08	1.14388	1.29552	-0.4685
26.4192	-2.92818	0.99718	-0.01643	25.3205	-0.82856	6.081	1.15521	1.29652	-0.50426
26.4202	-2.91294	0.99818	-0.0038	25.3215	-0.85682	6.082	1.15665	1.29752	-0.54086
26.4212	-2.89916	0.99918	0.01319	25.3225	-0.88597	6.083	1.14549	1.29852	-0.58003
26.4222	-2.88173	1.00018	0.04041	25.3235	-0.923	6.084	1.13884	1.29952	-0.61238
26.4232	-2.86358	1.00118	0.05595	25.3245	-0.95477	6.085	1.12587	1.30052	-0.63962
26.4242	-2.85418	1.00218	0.07441	25.3255	-0.98129	6.086	1.11021	1.30152	-0.66176
26.4252	-2.87107	1.00318	0.10235	25.3265	-1.00955	6.087	1.09186	1.30252	-0.68645
26.4262	-2.88796	1.00418	0.12958	25.3275	-1.04133	6.088	1.078	1.30352	-0.7137
26.4272	-2.90267	1.00518	0.15388	25.3285	-1.01702	6.089	1.06593	1.30452	-0.73754
26.4282	-2.91736	1.00618	0.17817	25.3295	-0.96906	6.09	1.05657	1.30552	-0.76478
26.4292	-2.93206	1.00718	0.2054	25.3305	-0.92723	6.091	1.04272	1.30652	-0.79033
26.4302	-2.94749	1.00818	0.23116	25.3315	-0.88629	6.092	1.03516	1.30752	-0.80139
26.4312	-2.96365	1.00918	0.26494	25.3325	-0.83745	6.093	1.0357	1.30852	-0.82267
26.4322	-2.98712	1.01018	0.29874	25.3335	-0.78511	6.094	1.03803	1.30952	-0.84822
26.4332	-3.01203	1.01118	0.32158	25.3345	-0.73363	6.095	1.04217	1.31052	-0.94613
26.4342	-3.0282	1.01218	0.34149	25.3355	-0.67866	6.096	1.03371	1.31152	-0.94187
26.4352	-3.04363	1.01318	0.34753	25.3365	-0.62457	6.097	1.02254	1.31252	-0.94443
26.4362	-3.05906	1.01418	0.36016	25.3375	-0.57135	6.098	1.02759	1.31352	-0.91973
26.4372	-3.07668	1.01518	0.38153	25.3385	-0.51901	6.099	1.03623	1.31452	-0.88143
26.4382	-3.09795	1.01618	0.28681	25.3395	-0.46754	6.1	1.04576	1.31552	-0.85162
26.4392	-3.11776	1.01718	0.19064	25.3405	-0.42045	6.101	1.05439	1.31652	-0.82608
26.4402	-3.19015	1.01818	0.17696	25.3415	-0.37687	6.102	1.06843	1.31752	-0.80224
26.4412	-3.22237	1.01918	0.18739	25.3425	-0.33066	6.103	1.08787	1.31852	-0.78095
26.4422	-3.21882	1.02018	0.16423	25.3435	-0.28533	6.104	1.1154	1.31952	-0.75286
26.4432	-3.22038	1.02118	0.1323	25.3445	-0.23737	6.105	1.13304	1.32052	-0.73498
26.4442	-3.2431	1.02218	0.12009	25.3455	-0.19378	6.106	1.14617	1.32152	-0.72051
26.4452	-3.26	1.02318	0.10643	25.3465	-0.15108	6.107	1.16201	1.32252	-0.7171
26.4462	-3.27031	1.02418	0.09348	25.3475	-0.10926	6.108	1.17695	1.32352	-0.71199
26.4472	-3.2799	1.02518	0.06813	25.3485	-0.06743	6.109	1.19188	1.32452	-0.70008
26.4482	-3.29096	1.02618	0.05227	25.3495	-0.05363	6.11	1.19422	1.32552	-0.68901
26.4492	-3.302	1.02718	0.03568	25.3505	-0.05036	6.111	1.19566	1.32652	-0.66517
26.4502	-3.31743	1.02818	0.01909	25.3515	-0.05409	6.112	1.20159	1.32752	-0.64729
26.4512	-3.32557	1.02918	0.00833	25.3525	-0.0587	6.113	1.20303	1.32852	-0.63366
26.4522	-3.33077	1.03018	-0.01993	25.3535	-0.06946	6.114	1.19727	1.32952	-0.6209
26.4532	-3.3389	1.03118	-0.04164	25.3545	-0.07932	6.115	1.18701	1.33052	-0.60898
26.4542	-3.34556	1.03218	-0.06334	25.3555	-0.08481	6.116	1.18215	1.33152	-0.55024
26.4552	-3.35077	1.03318	-0.07993	25.3565	-0.09029	6.117	1.19169	1.33252	-0.54428
26.4562	-3.35087	1.03418	-0.09068	25.3575	-0.0949	6.118	1.19852	1.33352	-0.52299
26.4572	-3.35023	1.03518	-0.108	25.3585	-0.09776	6.119	1.19726	1.33452	-0.52724
26.4582	-3.34668	1.03618	-0.12532	25.3595	-0.10062	6.12	1.1897	1.33552	-0.54001
26.4592	-3.34312	1.03718	-0.09591	25.3605	-0.10348	6.121	1.17945	1.33652	-0.55109
26.4602	-3.35272	1.03818	-0.06285	25.3615	-0.10721	6.122	1.16829	1.33752	-0.56215
26.4612	-3.25497	1.03918	-0.06994	25.3625	-0.11182	6.123	1.14992	1.33852	-0.56045
26.4622	-3.22513	1.04018	-0.09019	25.3635	-0.1252	6.124	1.13427	1.33952	-0.55619
26.4632	-3.25808	1.04118	-0.08926	25.3645	-0.13595	6.125	1.11591	1.34052	-0.55449
26.4642	-3.27936	1.04218	-0.09343	25.3655	-0.13618	6.126	1.10744	1.34152	-0.55534
26.4652	-3.26047	1.04318	-0.10418	25.3665	-0.14079	6.127	1.10078	1.34252	-0.5579
26.4662	-3.24377	1.04418	-0.12516	25.3675	-0.14627	6.128	1.04913	1.34352	-0.55364
26.4672	-3.2351	1.04518	-0.14394	25.3685	-0.14913	6.129	1.00017	1.34452	-0.55109
26.4682	-3.22644	1.04618	-0.14884	25.3695	-0.15111	6.13	0.92693	1.34552	-0.54171
26.4692	-3.21705	1.04718	-0.15813	25.3705	-0.15485	6.131	0.87708	1.34652	-0.53831
26.4702	-3.20691	1.04818	-0.16451	25.3715	-0.16296	6.132	0.82542	1.34752	-0.53746
26.4712	-3.1946	1.04918	-0.18328	25.3725	-0.16144	6.133	0.77107	1.34852	-0.54256
26.4722	-3.18886	1.05018	-0.2006	25.3735	-0.15992	6.134	0.72212	1.34952	-0.54598
26.4732	-3.1853	1.05118	-0.20625	25.3745	-0.15314	6.135	0.67226	1.35052	-0.53575
26.4742	-3.18029	1.05218	-0.21626	25.3755	-0.14986	6.136	0.62511	1.35152	-0.51958
26.4752	-3.176	1.05318	-0.21971	25.3765	-0.15973	6.137	0.57345	1.35252	-0.50937
26.4762	-3.1761	1.05418	-0.23046	25.3775	-0.17397	6.138	0.5227	1.35352	-0.50341
26.4772	-3.17839	1.05518	-0.23755	25.3785	-0.18822	6.139	0.47104	1.35452	-0.50171
26.4782	-3.18432	1.05618	-0.25488	25.3795	-0.20073	6.14	0.42479	1.35552	-0.49318
26.4792	-3.19464	1.05718	-0.26928	25.3805	-0.2176	6.141	0.38213	1.35652	-0.48212
26.4802	-3.20424	1.05818	-0.26834	25.3815	-0.23798	6.142	0.34577	1.35752	-0.45999
26.4812	-3.20287	1.05918	-0.28128	25.3825	-0.261	6.143	0.31392	1.35852	-0.43784
26.4822	-3.25408	1.06018	-0.29057	25.3835	-0.28225	6.144	0.29737	1.35952	-0.41657
26.4832	-3.26293	1.06118	-0.30717	25.3845	-0.29651	6.145	0.2754	1.36052	-0.4072
26.4842	-3.24332	1.06218	-0.31937	25.3855	-0.31776	6.146	0.25075	1.36152	-0.39442
26.4852	-3.22589	1.06318	-0.32501	25.3865	-0.34252	6.147	0.21709	1.36252	-0.37399
26.4862	-3.23037	1.06418	-0.32919	25.3875	-0.35941	6.148	0.18703	1.36352	-0.351
26.4872	-3.23193	1.06518	-0.3246	25.3885	-0.38066	6.149	0.24607	1.36452	-0.32376
26.4882	-3.22545	1.06618	-0.3244	25.3895	-0.40981	6.15	0.3033	1.36552	-0.30759
26.4892	-3.22481	1.06718	-0.33004	25.3905	-0.4372	6.151	0.39201	1.36652	-0.29481
26.4902	-3.22565	1.06818	-0.34152	25.3915	-0.47073	6.152	0.47534	1.36752	-0.28885
26.4912	-3.22355	1.06918	-0.34935	25.3925	-0.49899	6.153	0.55417	1.36852	-0.28204
26.4922	-3.2273	1.07018	-0.34769	25.3935	-0.52288	6.154	0.63119	1.36952	-0.26076
26.4932	-3.23397	1.07118	-0.34529	25.3945	-0.54238	6.155	0.69923	1.37052	-0.24884
26.4942	-3.23479	1.07218	-0.34728	25.3955	-0.56453	6.156	0.76815	1.37152	-0.24032
26.4952	-3.23416	1.07318	-0.35	25.3965	-0.58403	6.157	0.83707	1.37252	-0.24628
26.4962	-3.22476	1.07418	-0.35198	25.3975	-0.58601	6.158	0.8952	1.37352	-0.24713
26.4972	-3.21537	1.07518	-0.35981	25.3985	-0.58274	6.159	0.94883	1.37452	-0.24458
26.4982	-3.20451	1.07618	-0.36545	25.3995	-0.57859	6.16	1.01507	1.37552	-0.24118
26.4992	-3.19146	1.07718	-0.35722	25.4005	-0.57268	6.161	1.08219	1.37652	-0.23266
26.5002	-3.17915	1.07818	-0.35263	25.4015	-0.56678	6.162	1.15201	1.37752	-0.23011
26.5012	-3.16318	1.07918	-0.35681	25.4025	-0.55386	6.163	1.21465	1.37852	-0.23266
26.5022	-3.16619	1.08018	-0.34347	25.4035	-0.53131	6.164	1.27278	1.37952	-0.24458
26.5032	-3.16337	1.08118	-0.33449	25.4045	-0.507	6.165	1.29941	1.38052	-0.25991
26.5042	-3.17953	1.08218	-0.32334	25.4055	-0.48884	6.166	1.32964	1.38152	-0.26587
26.5052	-3.18912	1.08318	-0.31365	25.4065	-0.4654	6.167	1.36078	1.38252	-0.26842
26.5062	-3.2009	1.08418	-0.30321	25.4075	-0.44549	6.168	1.39461	1.38352	-0.27098
26.5072	-3.21341	1.08518	-0.29717	25.4085	-0.4317	6.169	1.42485	1.38452	-0.28289
26.5082	-3.22884	1.08618	-0.29186	25.4095	-0.41089	6.17	1.41009	1.38552	-0.29651
26.5092	-3.23843	1.08718	-0.29384	25.4105	-0.35592	6.171	1.39712	1.38652	-0.30247
26.5102	-3.22903	1.08818	-0.2878	25.4115	-0.30446	6.172	1.37157	1.38752	-0.30674
26.5112	-3.21526	1.08918	-0.28176	25.4125	-0.26175	6.173	1.34331	1.38852	-0.29396
26.5122	-3.20002	1.09018	-0.27571	25.4135	-0.23483	6.174	1.31865	1.38952	-0.29056
26.5132	-3.17602	1.09118	-0.26675	25.4145	-0.21139	6.175	1.29939	1.39052	-0.29226
26.5142	-3.14837	1.09218	-0.26508	25.4155	-0.1906	6.176	1.28553	1.39152	-0.29056
26.5152	-3.12072	1.09318	-0.25904	25.4165	-0.16892	6.177	1.27348	1.39252	-0.26332
26.5162	-3.09599	1.09418	-0.26102	25.4175	-0.149	6.178	1.26142	1.39352	-0.41827
26.5172	-3.07273	1.09518	-0.26155	25.4185	-0.1352	6.179	1.25386	1.39452	-0.57322
26.5182	-3.04945	1.09618	-0.25405	25.4195	-0.1293	6.18	1.24539	1.39552	-0.7418
26.5192	-3.0313	1.09718	-0.24946	25.4205	-0.12602	6.181	1.21984	1.39652	-0.91122
26.5202	-3.01167	1.09818	-0.23904	25.4215	-0.12012	6.182	1.18798	1.39752	-1.09086
26.5212	-2.99133	1.09918	-0.25417	25.4225	-0.10984	6.183	1.15163	1.39852	-1.27562
26.5222	-2.96368	1.10018	-0.30653	25.4235	-0.10657	6.184	1.11797	1.39952	-1.4561
26.5232	-2.90828	1.10118	-0.38008	25.4245	-0.10942	6.185	1.08431	1.40052	-1.62723
26.5242	-2.85946	1.10218	-0.43757	25.4255	-0.11403	6.186	1.07225	1.40152	-1.79922
26.5252	-2.80114	1.10318	-0.48044	25.4265	-0.11426	6.187	1.0557	1.40252	-1.96949
26.5262	-2.74866	1.10418	-0.53281	25.4275	-0.11712	6.188	1.03463	1.40352	-2.15424
26.5272	-2.69327	1.10518	-0.58518	25.4285	-0.11385	6.189	1.01807	1.40452	-2.33389
26.5282	-2.64298	1.10618	-0.64338	25.4295	-0.10795	6.19	1.00332	1.40552	-2.51097
26.5292	-2.58174	1.10718	-0.69795	25.4305	-0.10292	6.191	0.98585	1.40652	-2.69232
26.5302	-2.53511	1.10818	-0.74448	25.4315	-0.15309	6.192	0.9657	1.40752	-2.86856
26.5312	-2.50891	1.10918	-0.7932	25.4325	-0.20152	6.193	0.94105	1.40852	-3.05076
26.5322	-2.49003	1.11018	-0.83753	25.4335	-0.22277	6.194	0.91368	1.40952	-3.24147
26.5332	-2.48647	1.11118	-0.89794	25.4345	-0.22125	6.195	0.88903	1.41052	-3.43473
26.5342	-2.48219	1.11218	-0.95615	25.4355	-0.22235	6.196	0.85987	1.41152	-3.628
26.5352	-2.48448	1.11318	-1.01654	25.4365	-0.22784	6.197	0.8334	1.41252	-3.81871
26.5362	-2.48676	1.11418	-1.07549	25.4375	-0.23946	6.198	0.79616	1.41352	-4.05965
26.5372	-2.48613	1.11518	-1.12421	25.4385	-0.25108	6.199	0.77419	1.41452	-3.91662
26.5382	-2.49353	1.11618	-1.18022	25.4395	-0.26796	6.2	0.76124	1.41552	-3.78805
26.5392	-2.498	1.11718	-1.23333	25.4405	-0.28045	6.201	0.75008	1.41652	-3.63055
26.5402	-2.49445	1.11818	-1.29373	25.4415	-0.29382	6.202	0.73982	1.41752	-3.48922
26.5412	-2.48286	1.11918	-1.36727	25.4425	-0.3107	6.203	0.73676	1.41852	-3.33085
26.5422	-2.51655	1.12018	-1.39555	25.4435	-0.33372	6.204	0.74	1.41952	-3.15548
26.5432	-2.47576	1.12118	-1.34131	25.4445	-0.34971	6.205	0.74054	1.42052	-2.98434
26.5442	-2.40794	1.12218	-1.2637	25.4455	-0.36748	6.206	0.74377	1.42152	-2.80641
26.5452	-2.34087	1.12318	-1.21312	25.4465	-0.3826	6.207	0.71731	1.42252	-2.62847
26.5462	-2.28913	1.12418	-1.17568	25.4475	-0.39947	6.208	0.69536	1.42352	-2.44797
26.5472	-2.24614	1.12518	-1.12802	25.4485	-0.40934	6.209	0.6797	1.42452	-2.26747
26.5482	-2.20243	1.12618	-1.07524	25.4495	-0.42184	6.21	0.66313	1.42552	-2.0921
26.5492	-2.1514	1.12718	-1.01224	25.4505	-0.43521	6.211	0.65377	1.42652	-1.90394
26.5502	-2.10769	1.12818	-0.96093	25.4515	-0.45209	6.212	0.65431	1.42752	-1.71152
26.5512	-2.05376	1.12918	-0.90815	25.4525	-0.44531	6.213	0.66025	1.42852	-1.51911
26.5522	-1.99106	1.13018	-0.86852	25.4535	-0.43853	6.214	0.67428	1.42952	-1.33436
26.5532	-1.92325	1.13118	-0.82231	25.4545	-0.43526	6.215	0.68743	1.43052	-1.14024
26.5542	-1.84449	1.13218	-0.7615	25.4555	-0.43812	6.216	0.69336	1.43152	-0.93336
26.5552	-1.76937	1.13318	-0.70581	25.4565	-0.43922	6.217	0.7029	1.43252	-0.72136
26.5562	-1.69061	1.13418	-0.64208	25.4575	-0.44033	6.218	0.70973	1.43352	-0.51022
26.5572	-1.61404	1.13518	-0.59295	25.4585	-0.43443	6.219	0.73907	1.43452	-0.27949
26.5582	-1.53601	1.13618	-0.54237	25.4595	-0.44342	6.22	0.74051	1.43552	-0.24288
26.5592	-1.45725	1.13718	-0.48959	25.4605	-0.44277	6.221	0.73025	1.43652	-0.20456
26.5602	-1.37921	1.13818	-0.43535	25.4615	-0.43599	6.222	0.71638	1.43752	-0.17733
26.5612	-1.3114	1.13918	-0.37235	25.4625	-0.42044	6.223	0.70702	1.43852	-0.13305
26.5622	-1.25163	1.14018	-0.31228	25.4635	-0.40403	6.224	0.69407	1.43952	-0.10155
26.5632	-1.09838	1.14118	-0.26681	25.4645	-0.38059	6.225	0.6712	1.44052	-0.08367
26.5642	-1.11747	1.14218	-0.27098	25.4655	-0.36506	6.226	0.65105	1.44152	-0.07346
26.5652	-1.2154	1.14318	-0.28173	25.4665	-0.35477	6.227	0.6282	1.44252	-0.06665
26.5662	-1.31481	1.14418	-0.27788	25.4675	-0.34624	6.228	0.65842	1.44352	-0.06665
26.5672	-1.38354	1.14518	-0.27402	25.4685	-0.33595	6.229	0.68956	1.44452	-0.06835
26.5682	-1.43767	1.14618	-0.27601	25.4695	-0.33706	6.23	0.70629	1.44552	-0.05387
26.5692	-1.49545	1.14718	-0.29552	25.4705	-0.33729	6.231	0.70503	1.44652	-0.04366
26.5702	-1.55323	1.14818	-0.31503	25.4715	-0.34366	6.232	0.68308	1.44752	-0.04366
26.5712	-1.60955	1.14918	-0.32724	25.4725	-0.34564	6.233	0.63053	1.44852	-0.04536
26.5722	-1.66149	1.15018	-0.33726	25.4735	-0.35376	6.234	0.56357	1.44952	-0.05132
26.5732	-1.71197	1.15118	-0.33632	25.4745	-0.35924	6.235	0.48852	1.45052	-0.04961
26.5742	-1.75734	1.15218	-0.35	25.4755	-0.37174	6.236	0.41887	1.45152	-0.0641
26.5752	-1.80198	1.15318	-0.36221	25.4765	-0.38949	6.237	0.35821	1.45252	-0.08452
26.5762	-1.84077	1.15418	-0.38025	25.4775	-0.409	6.238	0.29666	1.45352	-0.11603
26.5772	-1.87519	1.15518	-0.3932	25.4785	-0.43113	6.239	0.23152	1.45452	-0.14412
26.5782	-1.91032	1.15618	-0.393	25.4795	-0.4524	6.24	0.15646	1.45552	-0.18243
26.5792	-1.9462	1.15718	-0.39499	25.4805	-0.45613	6.241	0.09761	1.45652	-0.21309
26.5802	-1.97916	1.15818	-0.3904	25.4815	-0.46074	6.242	0.05585	1.45752	-0.23351
26.5812	-2.01138	1.15918	-0.40261	25.4825	-0.47148	6.243	0.0168	1.45852	-0.25906
26.5822	-2.0385	1.16018	-0.4119	25.4835	-0.49624	6.244	-0.01686	1.45952	-0.2846
26.5832	-2.06196	1.16118	-0.41315	25.4845	-0.51926	6.245	-0.04962	1.46052	-0.3144
26.5842	-2.13799	1.16218	-0.41733	25.4855	-0.55892	6.246	-0.07067	1.46152	-0.33057
26.5852	-2.12787	1.16318	-0.41275	25.4865	-0.58893	6.247	-0.09082	1.46252	-0.33313
26.5862	-2.0805	1.16418	-0.41108	25.4875	-0.60756	6.248	-0.10649	1.46352	-0.33908
26.5872	-2.03898	1.16518	-0.40796	25.4885	-0.62445	6.249	-0.15185	1.46452	-0.33738
26.5882	-2.01352	1.16618	-0.40849	25.4895	-0.63344	6.25	-0.19899	1.46552	-0.34334
26.5892	-1.99901	1.16718	-0.39879	25.4905	-0.64505	6.251	-0.22096	1.46652	-0.35272
26.5902	-1.98159	1.16818	-0.36792	25.4915	-0.65492	6.252	-0.20422	1.46752	-0.3774
26.5912	-1.96489	1.16918	-0.33924	25.4925	-0.66655	6.253	-0.16229	1.46852	-0.39442
26.5922	-1.95476	1.17018	-0.30983	25.4935	-0.67554	6.254	-0.07176	1.46952	-0.41316
26.5932	-1.95048	1.17118	-0.29356	25.4945	-0.67139	6.255	0.03676	1.47052	-0.42763
26.5942	-1.95276	1.17218	-0.27584	25.4955	-0.66548	6.256	0.14617	1.47152	-0.43274
26.5952	-1.95432	1.17318	-0.25154	25.4965	-0.65695	6.257	0.2466	1.47252	-0.43104
26.5962	-1.96391	1.17418	-0.2287	25.4975	-0.65718	6.258	0.33712	1.47352	-0.42423
26.5972	-1.97934	1.17518	-0.19783	25.4985	-0.64865	6.259	0.42765	1.47452	-0.42082
26.5982	-1.99915	1.17618	-0.17864	25.4995	-0.64012	6.26	0.52178	1.47552	-0.41742
26.5992	-2.02481	1.17718	-0.16164	25.5005	-0.62983	6.261	0.6141	1.47652	-0.39357
26.6002	-2.05484	1.17818	-0.1556	25.5015	-0.61866	6.262	0.70552	1.47752	-0.37995
26.6012	-2.09364	1.17918	-0.15102	25.5025	-0.61539	6.263	0.78795	1.47852	-0.36719
26.6022	-2.13462	1.18018	-0.1289	25.5035	-0.60774	6.264	0.86498	1.47952	-0.36378
26.6032	-2.18072	1.18118	-0.11483	25.5045	-0.59658	6.265	0.9312	1.48052	-0.36123
26.6042	-2.23412	1.18218	-0.10002	25.5055	-0.58629	6.266	1.00103	1.48152	-0.35612
26.6052	-2.28313	1.18318	-0.09762	25.5065	-0.56374	6.267	1.06185	1.48252	-0.35782
26.6062	-2.32559	1.18418	-0.09377	25.5075	-0.55083	6.268	1.12269	1.48352	-0.37655
26.6072	-2.36145	1.18518	-0.09649	25.5085	-0.54492	6.269	1.17632	1.48452	-0.39953
26.6082	-2.38346	1.18618	-0.0992	25.5095	-0.54428	6.27	1.23175	1.48552	-0.42252
26.6092	-2.40108	1.18718	-0.09389	25.5105	-0.55152	6.271	1.28718	1.48652	-0.45573
26.6102	-2.4114	1.18818	-0.10245	25.5115	-0.55262	6.272	1.32731	1.48752	-0.49148
26.6112	-2.42829	1.18918	-0.12197	25.5125	-0.55811	6.273	1.34764	1.48852	-0.4966
26.6122	-2.44665	1.19018	-0.1495	25.5135	-0.55746	6.274	1.35718	1.48952	-0.51277
26.6132	-2.45915	1.19118	-0.17486	25.5145	-0.54368	6.275	1.34152	1.49052	-0.53065
26.6142	-2.47312	1.19218	-0.18999	25.5155	-0.51499	6.276	1.31687	1.49152	-0.55449
26.6152	-2.48709	1.19318	-0.20512	25.5165	-0.4977	6.277	1.2967	1.49252	-0.58598
26.6162	-2.51712	1.19418	-0.21733	25.5175	-0.48477	6.278	1.28195	1.49352	-0.6209
26.6172	-2.53913	1.19518	-0.24196	25.5185	-0.46398	6.279	1.27439	1.49452	-0.65836
26.6182	-2.56551	1.19618	-0.26511	25.5195	-0.4537	6.28	1.26953	1.49552	-0.68645
26.6192	-2.59043	1.19718	-0.28682	25.5205	-0.4364	6.281	1.26467	1.49652	-0.63962
26.6202	-2.60806	1.19818	-0.30414	25.5215	-0.42611	6.282	1.258	1.49752	-0.6507
26.6212	-2.6191	1.19918	-0.30758	25.5225	-0.42021	6.283	1.24594	1.49852	-0.67708
26.6222	-2.61701	1.20018	-0.32491	25.5235	-0.41256	6.284	1.22759	1.49952	-0.69327
26.6232	-2.61345	1.20118	-0.29915	25.5245	-0.40753	6.285	1.22003	1.50052	-0.69157
26.6242	-2.60479	1.20218	-0.40554	25.5255	-0.40162	6.286	1.22146	1.50152	-0.6873
26.6252	-2.59102	1.20318	-0.47617	25.5265	-0.38871	6.287	1.2193	1.50252	-0.67964
26.6262	-2.57577	1.20418	-0.49642	25.5275	-0.37054	6.288	1.21804	1.50352	-0.67623
26.6272	-2.56419	1.20518	-0.51885	25.5285	-0.34974	6.289	1.21048	1.50452	-0.65751
26.6282	-2.55991	1.20618	-0.53836	25.5295	-0.32193	6.29	1.21192	1.50552	-0.63622
26.6292	-2.56584	1.20718	-0.57247	25.5305	-0.29587	6.291	1.21696	1.50652	-0.61068
26.6302	-2.57616	1.20818	-0.61024	25.5315	-0.26807	6.292	1.22019	1.50752	-0.55534
26.6312	-2.58794	1.20918	-0.64435	25.5325	-0.2385	6.293	1.22433	1.50852	-0.50171
26.6322	-2.59899	1.21018	-0.67409	25.5335	-0.20719	6.294	1.22667	1.50952	-0.45318
26.6332	-2.60712	1.21118	-0.69287	25.5345	-0.17238	6.295	1.22901	1.51052	-0.39698
26.6342	-2.61817	1.21218	-0.71165	25.5355	-0.17085	6.296	1.22954	1.51152	-0.33228
26.6352	-2.62557	1.21318	-0.73189	25.5365	-0.20612	6.297	1.23188	1.51252	-0.27353
26.6362	-2.62713	1.21418	-0.76236	25.5375	-0.24491	6.298	1.22612	1.51352	-0.21053
26.6372	-2.61919	1.21518	-0.79209	25.5385	-0.27669	6.299	1.22306	1.51452	-0.1322
26.6382	-2.61126	1.21618	-0.8116	25.5395	-0.29969	6.3	1.2173	1.51552	-0.05302
26.6392	-2.59893	1.21718	-0.8355	25.5405	-0.31569	6.301	1.20434	1.51652	0.03126
26.6402	-2.58589	1.21818	-0.85573	25.5415	-0.3317	6.302	1.19228	1.51752	-0.0428
26.6412	-2.57504	1.21918	-0.88182	25.5425	-0.34682	6.303	1.17572	1.51852	-0.0147
26.6422	-2.57221	1.22018	-0.91009	25.5435	-0.35494	6.304	1.16366	1.51952	0.06277
26.6432	-2.57888	1.22118	-0.93034	25.5445	-0.37269	6.305	1.1579	1.52052	0.11981
26.6442	-2.587	1.22218	-1.04258	25.5455	-0.38432	6.306	1.14134	1.52152	0.16663
26.6452	-2.61193	1.22318	-0.88758	25.5465	-0.39243	6.307	1.11938	1.52252	0.19984
26.6462	-2.58501	1.22418	-0.80633	25.5475	-0.41544	6.308	1.09742	1.52352	0.24071
26.6472	-2.55443	1.22518	-0.8032	25.5485	-0.44108	6.309	1.07906	1.52452	0.26369
26.6482	-2.54942	1.22618	-0.80811	25.5495	-0.46234	6.31	1.06431	1.52552	0.28158
26.6492	-2.53127	1.22718	-0.8028	25.5505	-0.4836	6.311	1.04144	1.52652	0.30371
26.6502	-2.50726	1.22818	-0.78214	25.5515	-0.50311	6.312	1.01319	1.52752	0.31988
26.6512	-2.48181	1.22918	-0.75127	25.5525	-0.52086	6.313	0.98853	1.52852	0.3233
26.6522	-2.45926	1.23018	-0.71968	25.5535	-0.53424	6.314	0.96657	1.52952	0.32073
26.6532	-2.43308	1.23118	-0.69318	25.5545	-0.54761	6.315	0.93831	1.53052	0.30456
26.6542	-2.41273	1.23218	-0.66596	25.5555	-0.55309	6.316	0.90826	1.53152	0.27987
26.6552	-2.39238	1.23318	-0.64824	25.5565	-0.55858	6.317	0.8746	1.53252	0.25263
26.6562	-2.37349	1.23418	-0.62612	25.5575	-0.54129	6.318	0.84275	1.53352	0.23986
26.6572	-2.35753	1.23518	-0.5938	25.5585	-0.51172	6.319	0.82439	1.53452	0.22112
26.6582	-2.33937	1.23618	-0.56366	25.5595	-0.48741	6.32	0.80063	1.53552	0.19558
26.6592	-2.32413	1.23718	-0.53133	25.5605	-0.46925	6.321	0.77687	1.53652	0.15897
26.6602	-2.31108	1.23818	-0.50118	25.5615	-0.45546	6.322	0.75222	1.53752	0.11981
26.6612	-2.29877	1.23918	-0.46959	25.5625	-0.44166	6.323	0.72575	1.53852	0.14706
26.6622	-2.29157	1.24018	-0.44675	25.5635	-0.43138	6.324	0.7056	1.53952	0.12918
26.6632	-2.26756	1.24118	-0.41368	25.5645	-0.42723	6.325	0.68273	1.54052	0.05511
26.6642	-2.23699	1.24218	-0.37843	25.5655	-0.40731	6.326	0.65898	1.54152	-0.01642
26.6652	-2.2035	1.24318	-0.30229	25.5665	-0.39702	6.327	0.64603	1.54252	-0.08452
26.6662	-2.13496	1.24418	-0.35685	25.5675	-0.38586	6.328	0.64387	1.54352	-0.14497
26.6672	-2.17449	1.24518	-0.38001	25.5685	-0.36857	6.329	0.6408	1.54452	-0.21394
26.6682	-2.22131	1.24618	-0.3601	25.5695	-0.35303	6.33	0.64494	1.54552	-0.25054
26.6692	-2.21338	1.24718	-0.33652	25.5705	-0.35062	6.331	0.65178	1.54652	-0.28375
26.6702	-2.22443	1.24818	-0.31734	25.5715	-0.35173	6.332	0.66671	1.54752	-0.32036
26.6712	-2.23767	1.24918	-0.29961	25.5725	-0.34933	6.333	0.69695	1.54852	-0.35782
26.6722	-2.25091	1.25018	-0.29867	25.5735	-0.34606	6.334	0.74518	1.54952	-0.39357
26.6732	-2.25758	1.25118	-0.29263	25.5745	-0.34804	6.335	0.72051	1.55052	-0.42848
26.6742	-2.26716	1.25218	-0.2917	25.5755	-0.35177	6.336	0.67876	1.55152	-0.44721
26.6752	-2.26872	1.25318	-0.29369	25.5765	-0.36953	6.337	0.6577	1.55252	-0.45828
26.6762	-2.27247	1.25418	-0.28837	25.5775	-0.36801	6.338	0.64475	1.55352	-0.47105
26.6772	-2.27695	1.25518	-0.28452	25.5785	-0.37437	6.339	0.61738	1.55452	-0.48893
26.6782	-2.2807	1.25618	-0.28286	25.5795	-0.38249	6.34	0.56303	1.55552	-0.50937
26.6792	-2.28444	1.25718	-0.28776	25.5805	-0.38885	6.341	0.51318	1.55652	-0.5349
26.6802	-2.28892	1.25818	-0.29413	25.5815	-0.39872	6.342	0.47052	1.55752	-0.55449
26.6812	-2.2912	1.25918	-0.30269	25.5825	-0.40771	6.343	0.43597	1.55852	-0.57832
26.6822	-2.29349	1.26018	-0.31124	25.5835	-0.41758	6.344	0.40681	1.55952	-0.58088
26.6832	-2.28483	1.26118	-0.30812	25.5845	-0.4257	6.345	0.37766	1.56052	-0.59621
26.6842	-2.29733	1.26218	-0.32618	25.5855	-0.43469	6.346	0.3521	1.56152	-0.57577
26.6852	-2.3135	1.26318	-0.33911	25.5865	-0.45419	6.347	0.32203	1.56252	-0.56215
26.6862	-2.33039	1.26418	-0.3579	25.5875	-0.47633	6.348	0.28839	1.56352	-0.54683
26.6872	-2.36845	1.26518	-0.37741	25.5885	-0.49934	6.349	0.24393	1.56452	-0.5315
26.6882	-2.35541	1.26618	-0.3918	25.5895	-0.52234	6.35	0.19947	1.56552	-0.51277
26.6892	-2.33725	1.26718	-0.40694	25.5905	-0.54799	6.351	0.13972	1.56652	-0.50426
26.6902	-2.35633	1.26818	-0.4155	25.5915	-0.55873	6.352	0.07907	1.56752	-0.50681
26.6912	-2.36519	1.26918	-0.43646	25.5925	-0.57035	6.353	0.01752	1.56852	-0.50596
26.6922	-2.37405	1.27018	-0.45671	25.5935	-0.58373	6.354	-0.07193	1.56952	-0.51533
26.6932	-2.38437	1.27118	-0.46673	25.5945	-0.60236	6.355	-0.19738	1.57052	-0.53065
26.6942	-2.40199	1.27218	-0.47602	25.5955	-0.61923	6.356	-0.17164	1.57152	-0.53575
26.6952	-2.40938	1.27318	-0.47435	25.5965	-0.63524	6.357	-0.09462	1.57252	-0.55109
26.6962	-2.42701	1.27418	-0.47342	25.5975	-0.64336	6.358	-0.04998	1.57352	-0.56556
26.6972	-2.43878	1.27518	-0.47103	25.5985	-0.64972	6.359	-0.01165	1.57452	-0.59195
26.6982	-2.4513	1.27618	-0.48104	25.5995	-0.65345	6.36	0.05458	1.57552	-0.61323
26.6992	-2.46527	1.27718	-0.48815	25.6005	-0.66332	6.361	0.1532	1.57652	-0.63026
26.7002	-2.47777	1.27818	-0.48794	25.6015	-0.67494	6.362	0.24732	1.57752	-0.64389
26.7012	-2.4881	1.27918	-0.48554	25.6025	-0.68305	6.363	0.33335	1.57852	-0.65495
26.7022	-2.49331	1.28018	-0.47512	25.6035	-0.69293	6.364	0.41307	1.57952	-0.66347
26.7032	-2.49851	1.28118	-0.47638	25.6045	-0.70542	6.365	0.48651	1.58052	-0.67964
26.7042	-2.50664	1.28218	-0.47398	25.6055	-0.71091	6.366	0.55633	1.58152	-0.69752
26.7052	-2.50527	1.28318	-0.4694	25.6065	-0.71815	6.367	0.62346	1.58252	-0.72051
26.7062	-2.50464	1.28418	-0.46409	25.6075	-0.72188	6.368	0.69149	1.58352	-0.72646
26.7072	-2.50182	1.28518	-0.44708	25.6085	-0.71247	6.369	0.75681	1.58452	-0.73327
26.7082	-2.49826	1.28618	-0.4279	25.6095	-0.7057	6.37	0.82755	1.58552	-0.73583
26.7092	-2.48449	1.28718	-0.41017	25.6105	-0.69717	6.371	0.90277	1.58652	-0.7418
26.7102	-2.47583	1.28818	-0.40778	25.6115	-0.68249	6.372	0.9897	1.58752	-0.7435
26.7112	-2.45839	1.28918	-0.40246	25.6125	-0.67659	6.373	1.07301	1.58852	-0.74095
26.7122	-2.44024	1.29018	-0.3862	25.6135	-0.67156	6.374	1.14825	1.58952	-0.73839
26.7132	-2.4228	1.29118	-0.37505	25.6145	-0.66654	6.375	1.23517	1.59052	-0.71625
26.7142	-2.39808	1.29218	-0.36461	25.6155	-0.66326	6.376	1.3356	1.59152	-0.69157
26.7152	-2.37335	1.29318	-0.3666	25.6165	-0.667	6.377	1.35683	1.59252	-0.67113
26.7162	-2.3603	1.29418	-0.36494	25.6175	-0.68562	6.378	1.34657	1.59352	-0.6524
26.7172	-2.33923	1.29518	-0.36984	25.6185	-0.72704	6.379	1.34891	1.59452	-0.63111
26.7182	-2.32252	1.29618	-0.3711	25.6195	-0.77896	6.38	1.35844	1.59552	-0.59536
26.7192	-2.3051	1.29718	-0.35995	25.6205	-0.8195	6.381	1.34818	1.59652	-0.56556
26.7202	-2.28986	1.29818	-0.35755	25.6215	-0.83988	6.382	1.32262	1.59752	-0.5366
26.7212	-2.27535	1.29918	-0.35443	25.6225	-0.86115	6.383	1.30247	1.59852	-0.50681
26.7222	-2.26158	1.30018	-0.36591	25.6235	-0.8859	6.384	1.28321	1.59952	-0.48552
26.7232	-2.25219	1.30118	-0.37446	25.6245	-0.9133	6.385	1.26844	1.60052	-0.58513
26.7242	-2.24497	1.30218	-0.37353	25.6255	-0.93981	6.386	1.25369	1.60152	-0.67198
26.7252	-2.24727	1.30318	-0.37698	25.6265	-0.98035	6.387	1.24253	1.60252	-0.75286
26.7262	-2.24809	1.30418	-0.35123	25.6275	-1.01563	6.388	1.23227	1.60352	-0.84566
26.7272	-2.24527	1.30518	-0.42331	25.6285	-1.04389	6.389	1.22651	1.60452	-0.94953
26.7282	-2.24464	1.30618	-0.46473	25.6295	-1.07918	6.39	1.22074	1.60552	-1.06106
26.7292	-2.24035	1.30718	-0.47694	25.6305	-1.10919	6.391	1.20868	1.60652	-1.18707
26.7302	-2.24483	1.30818	-0.50301	25.6315	-1.14009	6.392	1.18673	1.60752	-1.31989
26.7312	-2.24347	1.30918	-0.52983	25.6325	-1.17625	6.393	1.15847	1.60852	-1.45952
26.7322	-2.2421	1.31018	-0.56833	25.6335	-1.21591	6.394	1.13652	1.60952	-1.59318
26.7332	-2.24147	1.31118	-0.60098	25.6345	-1.24943	6.395	1.11365	1.61052	-1.73195
26.7342	-2.2401	1.31218	-0.63218	25.6355	-1.27945	6.396	1.0962	1.61152	-1.87584
26.7352	-2.24677	1.31318	-0.66045	25.6365	-1.30071	6.397	1.08414	1.61252	-2.01802
26.7362	-2.2476	1.31418	-0.67923	25.6375	-1.3097	6.398	1.06758	1.61352	-2.16276
26.7372	-2.24696	1.31518	-0.7075	25.6385	-1.29241	6.399	1.05102	1.61452	-2.31175
26.7382	-2.25144	1.31618	-0.72775	25.6395	-1.23218	6.4	1.03626	1.61552	-2.4667
26.7392	-2.25446	1.31718	-0.76624	25.6405	-1.16406	6.401	1.0251	1.61652	-2.62336
26.7402	-2.25601	1.31818	-0.80109	25.6415	-1.11435	6.402	1.01844	1.61752	-2.78257
26.7412	-2.25392	1.31918	-0.83374	25.6425	-1.08917	6.403	1.01718	1.61852	-2.94092
26.7422	-2.25912	1.32018	-0.86567	25.6435	-1.06048	6.404	1.01141	1.61952	-3.1061
26.7432	-2.26288	1.32118	-0.88006	25.6445	-1.02654	6.405	1.00385	1.62052	-3.25083
26.7442	-2.27247	1.32218	-0.9098	25.6455	-0.99698	6.406	1.00349	1.62152	-3.16569
26.7452	-2.27548	1.32318	-0.93589	25.6465	-0.96304	6.407	1.00133	1.62252	-3.09929
26.7462	-2.26536	1.32418	-0.97	25.6475	-0.91595	6.408	1.00097	1.62352	-3.02436
26.7472	-2.2567	1.32518	-1.04208	25.6485	-0.86886	6.409	1.00151	1.62452	-2.93411
26.7482	-2.26482	1.32618	-0.93674	25.6495	-0.82703	6.41	1.00114	1.62552	-2.82854
26.7492	-2.11377	1.32718	-0.89418	25.6505	-0.7896	6.411	1.00528	1.62652	-2.71531
26.7502	-2.05326	1.32818	-0.92172	25.6515	-0.75565	6.412	1.01753	1.62752	-2.58419
26.7512	-1.96866	1.32918	-0.92006	25.6525	-0.7366	6.413	1.03786	1.62852	-2.44542
26.7522	-1.88552	1.33018	-0.88626	25.6535	-0.7123	6.414	1.05549	1.62952	-2.30409
26.7532	-1.81405	1.33118	-0.8481	25.6545	-0.67134	6.415	1.07313	1.63052	-2.17042
26.7542	-1.74405	1.33218	-0.81869	25.6555	-0.63214	6.416	1.09706	1.63152	-2.03334
26.7552	-1.67624	1.33318	-0.78781	25.6565	-0.59206	6.417	1.1003	1.63252	-1.89883
26.7562	-1.60989	1.33418	-0.76424	25.6575	-0.55988	6.418	1.09454	1.63352	-1.76771
26.7572	-1.54282	1.33518	-0.74068	25.6585	-0.53382	6.419	1.09238	1.63452	-1.63234
26.7582	-1.47865	1.33618	-0.72076	25.6595	-0.52529	6.42	1.09651	1.63552	-1.49016
26.7592	-1.41303	1.33718	-0.69719	25.6605	-0.53778	6.421	1.09705	1.63652	-1.34372
26.7602	-1.34523	1.33818	-0.65829	25.6615	-0.55905	6.422	1.09129	1.63752	-1.19984
26.7612	-1.27887	1.33918	-0.62596	25.6625	-0.57417	6.423	1.08373	1.63852	-1.06106
26.7622	-1.21253	1.34018	-0.58924	25.6635	-0.57703	6.424	1.07078	1.63952	-0.92143
26.7632	-1.14325	1.34118	-0.56129	25.6645	-0.58865	6.425	1.05782	1.64052	-0.77244
26.7642	-1.07763	1.34218	-0.53992	25.6655	-0.60289	6.426	1.04935	1.64152	-0.63451
26.7652	-1.00983	1.34318	-0.50977	25.6665	-0.60663	6.427	1.0229	1.64252	-0.61153
26.7662	-0.94931	1.34418	-0.47598	25.6675	-0.60773	6.428	0.99733	1.64352	-0.58513
26.7672	-0.89903	1.34518	-0.43562	25.6685	-0.61411	6.429	0.97448	1.64452	-0.56726
26.7682	-0.85094	1.34618	-0.38211	25.6695	-0.62397	6.43	0.95072	1.64552	-0.56215
26.7692	-0.77582	1.34718	-0.41185	25.6705	-0.63472	6.431	0.92607	1.64652	-0.56641
26.7702	-1.02345	1.34818	-0.42114	25.6715	-0.6367	6.432	0.88971	1.64752	-0.57492
26.7712	-1.09364	1.34918	-0.38734	25.6725	-0.64043	6.433	0.84255	1.64852	-0.58684
26.7722	-1.21495	1.35018	-0.36889	25.6735	-0.63278	6.434	0.79719	1.64952	-0.59962
26.7732	-1.33991	1.35118	-0.36869	25.6745	-0.62425	6.435	0.75815	1.65052	-0.61749
26.7742	-1.44807	1.35218	-0.36557	25.6755	-0.62535	6.436	0.70739	1.65152	-0.62685
26.7752	-1.55696	1.35318	-0.36609	25.6765	-0.62558	6.437	0.70613	1.65252	-0.63707
26.7762	-1.66002	1.35418	-0.36589	25.6775	-0.62844	6.438	0.69947	1.65352	-0.64814
26.7772	-1.76014	1.35518	-0.36788	25.6785	-0.6348	6.439	0.68471	1.65452	-0.65836
26.7782	-1.86758	1.35618	-0.36986	25.6795	-0.63591	6.44	0.68075	1.65552	-0.66857
26.7792	-1.96844	1.35718	-0.36381	25.6805	-0.6265	6.441	0.67679	1.65652	-0.67368
26.7802	-2.062	1.35818	-0.36727	25.6815	-0.61709	6.442	0.67642	1.65752	-0.68134
26.7812	-2.15994	1.35918	-0.36925	25.6825	-0.60067	6.443	0.68236	1.65852	-0.69072
26.7822	-2.25642	1.36018	-0.38365	25.6835	-0.58338	6.444	0.69279	1.65952	-0.68475
26.7832	-2.35071	1.36118	-0.39878	25.6845	-0.56958	6.445	0.70774	1.66052	-0.67453
26.7842	-2.45669	1.36218	-0.40879	25.6855	-0.54791	6.446	0.72717	1.66152	-0.67964
26.7852	-2.5444	1.36318	-0.41298	25.6865	-0.52185	6.447	0.7412	1.66252	-0.68134
26.7862	-2.63212	1.36418	-0.40912	25.6875	-0.4958	6.448	0.77054	1.66352	-0.67198
26.7872	-2.71691	1.36518	-0.41914	25.6885	-0.4785	6.449	0.80618	1.66452	-0.65836
26.7882	-2.79952	1.36618	-0.42624	25.6895	-0.45595	6.45	0.84	1.66552	-0.64133
26.7892	-2.87994	1.36718	-0.43918	25.6905	-0.43602	6.451	0.87024	1.66652	-0.61834
26.7902	-2.97203	1.36818	-0.45139	25.6915	-0.41435	6.452	0.90408	1.66752	-0.57577
26.7912	-2.90131	1.36918	-0.45337	25.6925	-0.40933	6.453	0.95141	1.66852	-0.5315
26.7922	-2.91454	1.37018	-0.45756	25.6935	-0.39467	6.454	1.00774	1.66952	-0.48552
26.7932	-2.89712	1.37118	-0.45517	25.6945	-0.3686	6.455	1.06047	1.67052	-0.43529
26.7942	-2.87896	1.37218	-0.46518	25.6955	-0.34781	6.456	1.1123	1.67152	-0.3808
26.7952	-2.86591	1.37318	-0.47374	25.6965	-0.32875	6.457	1.18302	1.67252	-0.32802
26.7962	-2.85141	1.37418	-0.475	25.6975	-0.3211	6.458	1.15567	1.67352	-0.27438
26.7972	-2.84055	1.37518	-0.47333	25.6985	-0.31257	6.459	1.19039	1.67452	-0.2199
26.7982	-2.82896	1.37618	-0.46802	25.6995	-0.29702	6.46	1.25933	1.67552	-0.17052
26.7992	-2.813	1.37718	-0.46709	25.7005	-0.29112	6.461	1.30936	1.67652	-0.12199
26.8002	-2.8014	1.37818	-0.46542	25.7015	-0.29047	6.462	1.36389	1.67752	-0.07686
26.8012	-2.80078	1.37918	-0.46887	25.7025	-0.29596	6.463	1.41212	1.67852	-0.03685
26.8022	-2.7943	1.38018	-0.47451	25.7035	-0.30144	6.464	1.44774	1.67952	0.00913
26.8032	-2.79001	1.38118	-0.46116	25.7045	-0.31833	6.465	1.47708	1.68052	0.0483
26.8042	-2.79303	1.38218	-0.44489	25.7055	-0.33345	6.466	1.50552	1.68152	0.07894
26.8052	-2.76977	1.38318	-0.42571	25.7065	-0.35647	6.467	1.53215	1.68252	0.11981
26.8062	-2.77716	1.38418	-0.41893	25.7075	-0.3821	6.468	1.56149	1.68352	0.15642
26.8072	-2.78164	1.38518	-0.41872	25.7085	-0.41301	6.469	1.58182	1.68452	0.18537
26.8082	-2.78976	1.38618	-0.41268	25.7095	-0.44302	6.47	1.60306	1.68552	0.21091
26.8092	-2.79425	1.38718	-0.40664	25.7105	-0.47743	6.471	1.62069	1.68652	0.23475
26.8102	-2.79435	1.38818	-0.38891	25.7115	-0.51271	6.472	1.64012	1.68752	0.25433
26.8112	-2.79079	1.38918	-0.37629	25.7125	-0.5436	6.473	1.64966	1.68852	0.23901
26.8122	-2.78358	1.39018	-0.36441	25.7135	-0.56311	6.474	1.65201	1.68952	0.21516
26.8132	-2.78295	1.39118	-0.36639	25.7145	-0.59137	6.475	1.64533	1.69052	0.18537
26.8142	-2.78305	1.39218	-0.37349	25.7155	-0.62753	6.476	1.63508	1.69152	0.15216
26.8152	-2.78169	1.39318	-0.36818	25.7165	-0.66719	6.477	1.62032	1.69252	0.12151
26.8162	-2.77885	1.39418	-0.3687	25.7175	-0.70159	6.478	1.59206	1.69352	0.09257
26.8172	-2.78042	1.39518	-0.37507	25.7185	-0.73599	6.479	1.6106	1.69452	0.06106
26.8182	-2.78271	1.39618	-0.39313	25.7195	-0.76952	6.48	1.59583	1.69552	0.03296
26.8192	-2.78499	1.39718	-0.40387	25.7205	-0.81618	6.481	1.55859	1.69652	0.00913
26.8202	-2.80188	1.39818	-0.41316	25.7215	-0.83219	6.482	1.52852	1.69752	-0.01642
26.8212	-2.80854	1.39918	-0.42245	25.7225	-0.85958	6.483	1.48767	1.69852	-0.04366
26.8222	-2.80937	1.40018	-0.41714	25.7235	-0.89749	6.484	1.44862	1.69952	-0.06835
26.8232	-2.81678	1.40118	-0.41693	25.7245	-0.93978	6.485	1.41586	1.70052	-0.08878
26.8242	-2.82198	1.40218	-0.42111	25.7255	-0.96804	6.486	1.38939	1.70152	-0.11773
26.8252	-2.82354	1.40318	-0.43479	25.7265	-0.99544	6.487	1.35485	1.70252	-0.18413
26.8262	-2.83532	1.40418	-0.44334	25.7275	-1.01669	6.488	1.31849	1.70352	-0.18243
26.8272	-2.83249	1.40518	-0.44752	25.7285	-1.03971	6.489	1.28483	1.70452	-0.2233
26.8282	-2.82164	1.40618	-0.45097	25.7295	-1.06184	6.49	1.25388	1.70552	-0.2863
26.8292	-2.80567	1.40718	-0.45806	25.7305	-1.08749	6.491	1.21302	1.70652	-0.34164
26.8302	-2.79554	1.40818	-0.45932	25.7315	-1.10786	6.492	1.17216	1.70752	-0.39613
26.8312	-2.79272	1.40918	-0.47519	25.7325	-1.12913	6.493	1.13671	1.70852	-0.45658
26.8322	-2.79938	1.41018	-0.52609	25.7335	-1.15476	6.494	1.11745	1.70952	-0.5
26.8332	-2.8119	1.41118	-0.57846	25.7345	-1.16989	6.495	1.10269	1.71052	-0.52639
26.8342	-2.82733	1.41218	-0.61039	25.7355	-1.18414	6.496	1.09513	1.71152	-0.55534
26.8352	-2.83618	1.41318	-0.6445	25.7365	-1.20365	6.497	1.09477	1.71252	-0.58513
26.8362	-2.84651	1.41418	-0.67423	25.7375	-1.21614	6.498	1.09981	1.71352	-0.63196
26.8372	-2.85682	1.41518	-0.70616	25.7385	-1.23039	6.499	1.11024	1.71452	-0.68134
26.8382	-2.85765	1.41618	-0.72129	25.7395	-1.23149	6.5	1.11888	1.71552	-0.73413
26.8392	-2.85848	1.41718	-0.72985	25.7405	-1.23436	6.501	1.11582	1.71652	-0.79203
26.8402	-2.85711	1.41818	-0.73914	25.7415	-1.21268	6.502	1.12085	1.71752	-0.83886
26.8412	-2.83166	1.41918	-0.74332	25.7425	-1.24008	6.503	1.12859	1.71852	-0.89164
26.8422	-2.80985	1.42018	-0.76136	25.7435	-1.24031	6.504	1.13903	1.71952	-0.94783
26.8432	-2.7895	1.42118	-0.78234	25.7445	-1.22038	6.505	1.16026	1.72052	-1.00998
26.8442	-2.76842	1.42218	-0.80331	25.7455	-1.1952	6.506	1.17699	1.72152	-1.0815
26.8452	-2.7488	1.42318	-0.82355	25.7465	-1.17878	6.507	1.19194	1.72252	-1.14875
26.8462	-2.72626	1.42418	-0.84087	25.7475	-1.16149	6.508	1.21947	1.72352	-1.12662
26.8472	-2.71176	1.42518	-0.87134	25.7485	-1.14068	6.509	1.24611	1.72452	-1.2356
26.8482	-2.7009	1.42618	-0.89595	25.7495	-1.12252	6.51	1.26734	1.72552	-1.26796
26.8492	-2.69808	1.42718	-0.92861	25.7505	-1.09997	6.511	1.28588	1.72652	-1.25007
26.8502	-2.69526	1.42818	-0.94594	25.7515	-1.0704	6.512	1.30801	1.72752	-1.25603
26.8512	-2.6895	1.42918	-0.98662	25.7525	-1.04609	6.513	1.32744	1.72852	-1.25943
26.8522	-2.65237	1.43018	-1.00029	25.7535	-1.01128	6.514	1.34328	1.72952	-1.24922
26.8532	-2.64004	1.43118	-0.93948	25.7545	-0.97734	6.515	1.34022	1.73052	-1.24156
26.8542	-2.61021	1.43218	-0.88525	25.7555	-0.95392	6.516	1.33266	1.73152	-1.23985
26.8552	-2.57891	1.43318	-0.84123	25.7565	-0.93661	6.517	1.32689	1.73252	-1.24071
26.8562	-2.55709	1.43418	-0.79941	25.7575	-0.91144	6.518	1.31843	1.73352	-1.23304
26.8572	-2.53748	1.43518	-0.76489	25.7585	-0.89326	6.519	1.30458	1.73452	-1.20835
26.8582	-2.53173	1.43618	-0.72671	25.7595	-0.87947	6.52	1.28173	1.73552	-1.18366
26.8592	-2.52745	1.43718	-0.71191	25.7605	-0.8762	6.521	1.26246	1.73652	-1.15131
26.8602	-2.52609	1.43818	-0.69418	25.7615	-0.87205	6.522	1.2576	1.73752	-1.11044
26.8612	-2.51815	1.43918	-0.69397	25.7625	-0.88016	6.523	1.24284	1.73852	-1.0781
26.8622	-2.5219	1.44018	-0.69304	25.7635	-0.86374	6.524	1.22809	1.73952	-1.04233
26.8632	-2.53295	1.44118	-0.67532	25.7645	-0.86397	6.525	1.21512	1.74052	-0.99466
26.8642	-2.5418	1.44218	-0.66562	25.7655	-0.87034	6.526	1.19047	1.74152	-0.93421
26.8652	-2.55067	1.44318	-0.64789	25.7665	-0.8767	6.527	1.17571	1.74252	-0.87205
26.8662	-2.5566	1.44418	-0.64331	25.7675	-0.87606	6.528	1.15824	1.74352	-0.80139
26.8672	-2.56838	1.44518	-0.62412	25.7685	-0.88067	6.529	1.12819	1.74452	-0.78522
26.8682	-2.56264	1.44618	-0.60347	25.7695	-0.89316	6.53	1.10263	1.74552	-0.70604
26.8692	-2.55324	1.44718	-0.58283	25.7705	-0.8969	6.531	1.08428	1.74652	-0.66432
26.8702	-2.54531	1.44818	-0.55196	25.7715	-0.89975	6.532	1.07492	1.74752	-0.65155
26.8712	-2.5381	1.44918	-0.54153	25.7725	-0.9105	6.533	1.07006	1.74852	-0.61664
26.8722	-2.53162	1.45018	-0.51285	25.7735	-0.91686	6.534	1.06788	1.74952	-0.58769
26.8732	-2.57772	1.45118	-0.50608	25.7745	-0.92586	6.535	1.06392	1.75052	-0.56045
26.8742	-2.5654	1.45218	-0.52558	25.7755	-0.9331	6.536	1.06806	1.75152	-0.5332
26.8752	-2.57572	1.45318	-0.53633	25.7765	-0.9491	6.537	1.07491	1.75252	-0.50426
26.8762	-2.58386	1.45418	-0.55001	25.7775	-0.96422	6.538	1.07815	1.75352	-0.47361
26.8772	-2.59709	1.45518	-0.55637	25.7785	-0.97846	6.539	1.09758	1.75452	-0.45318
26.8782	-2.6023	1.45618	-0.56639	25.7795	-0.98659	6.54	0.99013	1.75552	-0.43444
26.8792	-2.5951	1.45718	-0.57057	25.7805	-0.9877	6.541	0.94748	1.75652	-0.41486
26.8802	-2.593	1.45818	-0.56817	25.7815	-0.9853	6.542	0.91383	1.75752	-0.39953
26.8812	-2.5858	1.45918	-0.56578	25.7825	-0.98465	6.543	0.86487	1.75852	-0.39783
26.8822	-2.58881	1.46018	-0.54368	25.7835	-0.98137	6.544	0.81682	1.75952	-0.39868
26.8832	-2.58964	1.46118	-0.53689	25.7845	-0.99212	6.545	0.75616	1.76052	-0.39698
26.8842	-2.58828	1.46218	-0.53377	25.7855	-0.99323	6.546	0.6982	1.76152	-0.4072
26.8852	-2.58691	1.46318	-0.52481	25.7865	-0.99346	6.547	0.64835	1.76252	-0.42933
26.8862	-2.58336	1.46418	-0.51585	25.7875	-0.99369	6.548	0.5877	1.76352	-0.45573
26.8872	-2.58054	1.46518	-0.49227	25.7885	-0.99041	6.549	0.52705	1.76452	-0.48722
26.8882	-2.57114	1.46618	-0.48258	25.7895	-0.99152	6.55	0.4718	1.76552	-0.52213
26.8892	-2.56978	1.46718	-0.46412	25.7905	-0.9821	6.551	0.41655	1.76652	-0.55704
26.8902	-2.56768	1.46818	-0.45588	25.7915	-0.99197	6.552	0.3541	1.76752	-0.58769
26.8912	-2.5634	1.46918	-0.44473	25.7925	-1.00272	6.553	0.28984	1.76852	-0.61409
26.8922	-2.56204	1.47018	-0.42262	25.7935	-1.00558	6.554	0.22559	1.76952	-0.64559
26.8932	-2.56286	1.47118	-0.40124	25.7945	-1.00844	6.555	0.16224	1.77052	-0.67113
26.8942	-2.54397	1.47218	-0.37256	25.7955	-1.01305	6.556	0.09889	1.77152	-0.70519
26.8952	-2.55283	1.47318	-0.37017	25.7965	-1.02379	6.557	0.03373	1.77252	-0.7401
26.8962	-2.54928	1.47418	-0.36412	25.7975	-1.01438	6.558	-0.02872	1.77352	-0.7801
26.8972	-2.54207	1.47518	-0.35516	25.7985	-0.99533	6.559	-0.09387	1.77452	-0.8099
26.8982	-2.52099	1.47618	-0.34839	25.7995	-0.97716	6.56	-0.18962	1.77552	-0.8346
26.8992	-2.50503	1.47718	-0.33576	25.8005	-0.9625	6.561	-0.02351	1.77652	-0.86013
26.9002	-2.49125	1.47818	-0.32461	25.8015	-0.95308	6.562	0.03282	1.77752	-0.88653
26.9012	-2.47674	1.47918	-0.31054	25.8025	-0.93492	6.563	0.06756	1.77852	-0.91037
26.9022	-2.46589	1.48018	-0.30376	25.8035	-0.92901	6.564	0.10949	1.77952	-0.92399
26.9032	-2.45429	1.48118	-0.30136	25.8045	-0.92486	6.565	0.16132	1.78052	-0.93676
26.9042	-2.44271	1.48218	-0.28364	25.8055	-0.90143	6.566	0.23564	1.78152	-0.94783
26.9052	-2.42748	1.48318	-0.26738	25.8065	-0.88677	6.567	0.30548	1.78252	-0.95294
26.9062	-2.41516	1.48418	-0.25037	25.8075	-0.87211	6.568	0.36451	1.78352	-0.95209
26.9072	-2.39992	1.48518	-0.24871	25.8085	-0.86094	6.569	0.42713	1.78452	-0.94443
26.9082	-2.38761	1.48618	-0.24705	25.8095	-0.85591	6.57	0.49066	1.78552	-0.93506
26.9092	-2.37748	1.48718	-0.24611	25.8105	-0.84738	6.571	0.55509	1.78652	-0.90526
26.9102	-2.36882	1.48818	-0.2481	25.8115	-0.84323	6.572	0.61412	1.78752	-0.87801
26.9112	-2.36087	1.48918	-0.24279	25.8125	-0.82331	6.573	0.68304	1.78852	-0.85333
26.9122	-2.35294	1.49018	-0.24915	25.8135	-0.80689	6.574	0.73937	1.78952	-0.84226
26.9132	-2.34063	1.49118	-0.25406	25.8145	-0.79135	6.575	0.7921	1.79052	-0.82778
26.9142	-2.32101	1.49218	-0.26919	25.8155	-0.78457	6.576	0.84303	1.79152	-0.82182
26.9152	-2.29409	1.49318	-0.28213	25.8165	-0.77516	6.577	0.89666	1.79252	-0.8099
26.9162	-2.27009	1.49418	-0.27974	25.8175	-0.76312	6.578	0.9575	1.79352	-0.79543
26.9172	-2.25996	1.49518	-0.28173	25.8185	-0.75634	6.579	1.01023	1.79452	-0.77925
26.9182	-2.25714	1.49618	-0.28372	25.8195	-0.75307	6.58	1.06836	1.79552	-0.76989
26.9192	-2.26307	1.49718	-0.29373	25.8205	-0.75505	6.581	1.14268	1.79652	-0.76223
26.9202	-2.26829	1.49818	-0.30521	25.8215	-0.75353	6.582	1.09192	1.79752	-0.75967
26.9212	-2.2735	1.49918	-0.3313	25.8225	-0.74938	6.583	1.09246	1.79852	-0.75882
26.9222	-2.27797	1.50018	-0.34788	25.8235	-0.73032	6.584	1.10831	1.79952	-0.75797
26.9232	-2.28099	1.50118	-0.35717	25.8245	-0.69989	6.585	1.12324	1.80052	-0.76137
26.9242	-2.28109	1.50218	-0.37012	25.8255	-0.66945	6.586	1.12018	1.80152	-0.76478
26.9252	-2.30016	1.50318	-0.3867	25.8265	-0.63902	6.587	1.10452	1.80252	-0.76733
26.9262	-2.32217	1.50418	-0.41133	25.8275	-0.6077	6.588	1.08346	1.80352	-0.77414
26.9272	-2.34198	1.50518	-0.43449	25.8285	-0.58164	6.589	1.0741	1.80452	-0.77329
26.9282	-2.36471	1.50618	-0.44597	25.8295	-0.56873	6.59	1.06114	1.80552	-0.7452
26.9292	-2.37942	1.50718	-0.45891	25.8305	-0.54355	6.591	1.05628	1.80652	-0.90356
26.9302	-2.39776	1.50818	-0.46528	25.8315	-0.50873	6.592	1.05322	1.80752	-1.07213
26.9312	-2.42342	1.50918	-0.47748	25.8325	-0.47566	6.593	1.05106	1.80852	-1.21686
26.9322	-2.44979	1.51018	-0.48458	25.8335	-0.4461	6.594	1.03899	1.80952	-1.34713
26.9332	-2.47837	1.51118	-0.54572	25.8345	-0.42005	6.595	1.03233	1.81052	-1.46718
26.9342	-2.5106	1.51218	-0.6587	25.8355	-0.39048	6.596	1.02657	1.81152	-1.6017
26.9352	-2.5472	1.51318	-0.71617	25.8365	-0.36443	6.597	1.02531	1.81252	-1.72259
26.9362	-2.586	1.51418	-0.77584	25.8375	-0.34275	6.598	1.02405	1.81352	-1.84519
26.9372	-2.6321	1.51518	-0.84355	25.8385	-0.32371	6.599	1.01559	1.81452	-1.96694
26.9382	-2.67235	1.51618	-0.92439	25.8395	-0.3108	6.6	1.01073	1.81552	-2.09039
26.9392	-2.70677	1.51718	-1.00232	25.8405	-0.29525	6.601	1.01307	1.81652	-2.20618
26.9402	-2.74045	1.51818	-1.07514	25.8415	-0.28496	6.602	1.00371	1.81752	-2.32963
26.9412	-2.76829	1.51918	-1.14648	25.8425	-0.27293	6.603	0.98624	1.81852	-2.44116
26.9422	-2.79687	1.52018	-1.20397	25.8435	-0.27404	6.604	0.96879	1.81952	-2.55354
26.9432	-2.81741	1.52118	-1.27459	25.8445	-0.31195	6.605	0.94504	1.82052	-2.67104
26.9442	-2.83722	1.52218	-1.34302	25.8455	-0.34984	6.606	0.91947	1.82152	-2.78597
26.9452	-2.86434	1.52318	-1.41803	25.8465	-0.38863	6.607	0.91371	1.82252	-2.90432
26.9462	-2.85348	1.52418	-1.49012	25.8475	-0.44231	6.608	0.90705	1.82352	-3.02436
26.9472	-2.84262	1.52518	-1.55051	25.8485	-0.50737	6.609	0.91209	1.82452	-3.14696
26.9482	-2.82665	1.52618	-1.61822	25.8495	-0.56632	6.61	0.91443	1.82552	-3.27977
26.9492	-2.81215	1.52718	-1.68446	25.8505	-0.61035	6.611	0.92666	1.82652	-3.47474
26.9502	-2.79983	1.52818	-1.7602	25.8515	-0.66492	6.612	0.9254	1.82752	-3.30106
26.9512	-2.78313	1.52918	-1.83739	25.8525	-0.72648	6.613	0.92054	1.82852	-3.12993
26.9522	-2.7606	1.53018	-1.91678	25.8535	-0.79417	6.614	0.91928	1.82952	-3.00053
26.9532	-2.73222	1.53118	-2.00931	25.8545	-0.85749	6.615	0.91982	1.83052	-2.88728
26.9542	-2.7031	1.53218	-1.98574	25.8555	-0.92256	6.616	0.92485	1.83152	-2.77491
26.9552	-2.52358	1.53318	-1.86871	25.8565	-0.98938	6.617	0.93079	1.83252	-2.63698
26.9562	-2.41998	1.53418	-1.83492	25.8575	-1.04306	6.618	0.92593	1.83352	-2.50927
26.9572	-2.34415	1.53518	-1.80769	25.8585	-1.09061	6.619	0.92017	1.83452	-2.37816
26.9582	-2.22231	1.53618	-1.76003	25.8595	-1.12764	6.62	0.91801	1.83552	-2.24875
26.9592	-2.08658	1.53718	-1.69338	25.8605	-1.17168	6.621	0.91855	1.83652	-2.11933
26.9602	-1.94576	1.53818	-1.63476	25.8615	-1.21571	6.622	0.89929	1.83752	-1.99759
26.9612	-1.8064	1.53918	-1.56738	25.8625	-1.25275	6.623	0.88993	1.83852	-1.86733
26.9622	-1.66994	1.54018	-1.50512	25.8635	-1.29241	6.624	0.87787	1.83952	-1.74729
26.9632	-1.52985	1.54118	-1.43919	25.8645	-1.31804	6.625	0.86491	1.84052	-1.62213
26.9642	-1.39778	1.54218	-1.37109	25.8655	-1.33055	6.626	0.85555	1.84152	-1.48846
26.9652	-1.26353	1.54318	-1.31247	25.8665	-1.33428	6.627	0.85069	1.84252	-1.35649
26.9662	-1.12416	1.54418	-1.24071	25.8675	-1.35028	6.628	0.83773	1.84352	-1.21516
26.9672	-0.99647	1.54518	-1.17625	25.8685	-1.35226	6.629	0.82836	1.84452	-1.07724
26.9682	-0.87244	1.54618	-1.11325	25.8695	-1.33672	6.63	0.80731	1.84552	-0.93421
26.9692	-0.75278	1.54718	-1.04588	25.8705	-1.31241	6.631	0.78446	1.84652	-0.78692
26.9702	-0.6492	1.54818	-0.97776	25.8715	-1.28374	6.632	0.7544	1.84752	-0.61153
26.9712	-0.55438	1.54918	-0.90235	25.8725	-1.26205	6.633	0.73244	1.84852	-0.61834
26.9722	-0.45881	1.55018	-0.83863	25.8735	-1.236	6.634	0.71318	1.84952	-0.6226
26.9732	-0.36618	1.55118	-0.75591	25.8745	-1.20907	6.635	0.69122	1.85052	-0.60898
26.9742	-0.27428	1.55218	-0.66297	25.8755	-1.18213	6.636	0.67737	1.85152	-0.59536
26.9752	-0.1831	1.55318	-0.62407	25.8765	-1.13329	6.637	0.659	1.85252	-0.57151
26.9762	-0.37742	1.55418	-0.62386	25.8775	-1.08445	6.638	0.63435	1.85352	-0.56556
26.9772	-0.4206	1.55518	-0.60249	25.8785	-1.03474	6.639	0.62048	1.85452	-0.5613
26.9782	-0.40828	1.55618	-0.57089	25.8795	-0.99642	6.64	0.60392	1.85552	-0.5596
26.9792	-0.45804	1.55718	-0.55608	25.8805	-0.96248	6.641	0.58647	1.85652	-0.56045
26.9802	-0.53114	1.55818	-0.54346	25.8815	-0.9189	6.642	0.5663	1.85752	-0.55619
26.9812	-0.60937	1.55918	-0.52063	25.8825	-0.87707	6.643	0.53266	1.85852	-0.55109
26.9822	-0.6876	1.56018	-0.508	25.8835	-0.83611	6.644	0.4738	1.85952	-0.54513
26.9832	-0.77239	1.56118	-0.49101	25.8845	-0.79428	6.645	0.44104	1.86052	-0.53916
26.9842	-0.8645	1.56218	-0.48862	25.8855	-0.74982	6.646	0.41278	1.86152	-0.53575
26.9852	-0.96097	1.56318	-0.47601	25.8865	-0.71239	6.647	0.38903	1.86252	-0.53831
26.9862	-1.05526	1.56418	-0.45389	25.8875	-0.68194	6.648	0.36798	1.86352	-0.54256
26.9872	-1.15102	1.56518	-0.43763	25.8885	-0.63223	6.649	0.34871	1.86452	-0.55449
26.9882	-1.25406	1.56618	-0.41406	25.8895	-0.58777	6.65	0.33215	1.86552	-0.56045
26.9892	-1.35201	1.56718	-0.40217	25.8905	-0.55207	6.651	0.3237	1.86652	-0.55875
26.9902	-1.45214	1.56818	-0.38371	25.8915	-0.52865	6.652	0.31704	1.86752	-0.56385
26.9912	-1.5216	1.56918	-0.37548	25.8925	-0.50522	6.653	0.31037	1.86852	-0.55619
26.9922	-1.58741	1.57018	-0.36578	25.8935	-0.48004	6.654	0.30371	1.86952	-0.55279
26.9932	-1.65176	1.57118	-0.34367	25.8945	-0.4531	6.655	0.30065	1.87052	-0.54938
26.9942	-1.71685	1.57218	-0.3442	25.8955	-0.41478	6.656	0.29669	1.87152	-0.54513
26.9952	-1.78996	1.57318	-0.34472	25.8965	-0.37822	6.657	0.28373	1.87252	-0.5315
26.9962	-1.86745	1.57418	-0.35255	25.8975	-0.37231	6.658	0.26086	1.87352	-0.52384
26.9972	-1.81863	1.57518	-0.36258	25.8985	-0.37079	6.659	0.24701	1.87452	-0.51447
26.9982	-1.84283	1.57618	-0.35652	25.8995	-0.37365	6.66	0.22595	1.87552	-0.49915
26.9992	-1.89914	1.57718	-0.3629	25.9005	-0.37124	6.661	0.20939	1.87652	-0.48212
27.0002	-1.92772	1.57818	-0.35832	25.9015	-0.36709	6.662	0.19733	1.87752	-0.46084
27.0012	-1.94679	1.57918	-0.36323	25.9025	-0.36557	6.663	0.18887	1.87852	-0.44551
27.0022	-1.96953	1.58018	-0.3674	25.9035	-0.37105	6.664	0.2326	1.87952	-0.43529
27.0032	-1.98861	1.58118	-0.36939	25.9045	-0.37479	6.665	0.31863	1.88052	-0.42593
27.0042	-2.00623	1.58218	-0.37065	25.9055	-0.38467	6.666	0.37406	1.88152	-0.41146
27.0052	-2.0202	1.58318	-0.36021	25.9065	-0.40242	6.667	0.41689	1.88252	-0.41061
27.0062	-2.03563	1.58418	-0.36659	25.9075	-0.40965	6.668	0.44982	1.88352	-0.40976
27.0072	-2.05617	1.58518	-0.37369	25.9085	-0.41339	6.669	0.47826	1.88452	-0.40635
27.0082	-2.07891	1.58618	-0.38443	25.9095	-0.42413	6.67	0.50489	1.88552	-0.39953
27.0092	-2.10675	1.58718	-0.40029	25.9105	-0.43926	6.671	0.53333	1.88652	-0.40039
27.0102	-2.13678	1.58818	-0.40082	25.9115	-0.45001	6.672	0.55815	1.88752	-0.41827
27.0112	-2.16536	1.58918	-0.41595	25.9125	-0.47038	6.673	0.5821	1.88852	-0.43018
27.0122	-2.20196	1.59018	-0.41867	25.9135	-0.50129	6.674	0.60063	1.88952	-0.45148
27.0132	-2.24003	1.59118	-0.4265	25.9145	-0.52517	6.675	0.62007	1.89052	-0.4702
27.0142	-2.28247	1.59218	-0.43359	25.9155	-0.55432	6.676	0.6359	1.89152	-0.49318
27.0152	-2.32419	1.59318	-0.42171	25.9165	-0.58872	6.677	0.65713	1.89252	-0.50852
27.0162	-2.35934	1.59418	-0.42078	25.9175	-0.62662	6.678	0.68827	1.89352	-0.53235
27.0172	-2.38645	1.59518	-0.40963	25.9185	-0.64351	6.679	0.741	1.89452	-0.55534
27.0182	-2.39896	1.59618	-0.40649	25.9195	-0.66213	6.68	0.79553	1.89552	-0.57407
27.0192	-2.41512	1.59718	-0.40045	25.9205	-0.67813	6.681	0.84916	1.89652	-0.59451
27.0202	-2.44077	1.59818	-0.38346	25.9215	-0.69327	6.682	0.90728	1.89752	-0.6277
27.0212	-2.46497	1.59918	-0.38398	25.9225	-0.71102	6.683	0.95731	1.89852	-0.65921
27.0222	-2.48404	1.60018	-0.37575	25.9235	-0.72614	6.684	1.00465	1.89952	-0.68304
27.0232	-2.50021	1.60118	-0.37847	25.9245	-0.73776	6.685	1.02589	1.90052	-0.69667
27.0242	-2.51199	1.60218	-0.37461	25.9255	-0.75639	6.686	1.03002	1.90152	-0.71114
27.0252	-2.51865	1.60318	-0.37295	25.9265	-0.78466	6.687	1.03416	1.90252	-0.72817
27.0262	-2.51729	1.60418	-0.37421	25.9275	-0.78138	6.688	1.0446	1.90352	-0.7188
27.0272	-2.51009	1.60518	-0.3645	25.9285	-0.79563	6.689	1.06764	1.90452	-0.70433
27.0282	-2.50215	1.60618	-0.36503	25.9295	-0.82478	6.69	1.08977	1.90552	-0.69157
27.0292	-2.48764	1.60718	-0.35388	25.9305	-0.84778	6.691	1.1128	1.90652	-0.67708
27.0302	-2.46437	1.60818	-0.34491	25.9315	-0.86379	6.692	1.12414	1.90752	-0.65751
27.0312	-2.43964	1.60918	-0.34106	25.9325	-0.87892	6.693	1.13727	1.90852	-0.64814
27.0322	-2.42076	1.61018	-0.32479	25.9335	-0.8844	6.694	1.14861	1.90952	-0.5613
27.0332	-2.4099	1.61118	-0.32386	25.9345	-0.87762	6.695	1.16535	1.91052	-0.52469
27.0342	-2.40124	1.61218	-0.31489	25.9355	-0.86997	6.696	1.18208	1.91152	-0.50171
27.0352	-2.39184	1.61318	-0.31688	25.9365	-0.86494	6.697	1.19432	1.91252	-0.46509
27.0362	-2.38171	1.61418	-0.40795	25.9375	-0.85992	6.698	1.20655	1.91352	-0.43359
27.0372	-2.38035	1.61518	-0.55013	25.9385	-0.86365	6.699	1.19629	1.91452	-0.4021
27.0382	-2.3819	1.61618	-0.68063	25.9395	-0.87177	6.7	1.18154	1.91552	-0.37655
27.0392	-2.39222	1.61718	-0.78849	25.9405	-0.879	6.701	1.16498	1.91652	-0.3493
27.0402	-2.39817	1.61818	-0.91241	25.9415	-0.89062	6.702	1.14931	1.91752	-0.32206
27.0412	-2.37854	1.61918	-1.03927	25.9425	-0.90224	6.703	1.12736	1.91852	-0.27183
27.0422	-2.36185	1.62018	-1.14859	25.9435	-0.91737	6.704	1.1027	1.91952	-0.22671
27.0432	-2.3488	1.62118	-1.26594	25.9445	-0.93337	6.705	1.07984	1.92052	-0.18754
27.0442	-2.33429	1.62218	-1.37819	25.9455	-0.94937	6.706	1.05248	1.92152	-0.1603
27.0452	-2.32709	1.62318	-1.5065	25.9465	-0.9531	6.707	1.03233	1.92252	-0.13561
27.0462	-2.32645	1.62418	-1.63042	25.9475	-0.93231	6.708	1.03286	1.92352	-0.11348
27.0472	-2.33385	1.62518	-1.758	25.9485	-0.9667	6.709	1.0289	1.92452	-0.11006
27.0482	-2.35367	1.62618	-1.88412	25.9495	-0.96781	6.71	1.01415	1.92552	-0.11091
27.0492	-2.3742	1.62718	-2.00513	25.9505	-0.9549	6.711	0.99038	1.92652	-0.1024
27.0502	-2.40059	1.62818	-2.14073	25.9515	-0.95075	6.712	0.96753	1.92752	-0.09899
27.0512	-2.43573	1.62918	-2.26904	25.9525	-0.96324	6.713	0.94197	1.92852	-0.10155
27.0522	-2.46869	1.63018	-2.40538	25.9535	-0.97486	6.714	0.92001	1.92952	-0.06068
27.0532	-2.49434	1.63118	-2.54537	25.9545	-0.97861	6.715	0.90256	1.93052	-0.16881
27.0542	-2.51269	1.63218	-2.67441	25.9555	-0.98847	6.716	0.88779	1.93152	-0.17562
27.0552	-2.52812	1.63318	-2.80856	25.9565	-0.99834	6.717	0.87573	1.93252	-0.15518
27.0562	-2.54502	1.63418	-2.93175	25.9575	-1.00908	6.718	0.86008	1.93352	-0.15603
27.0572	-2.55971	1.63518	-2.90234	25.9585	-1.01895	6.719	0.84441	1.93452	-0.15518
27.0582	-2.58683	1.63618	-2.74735	25.9595	-1.0183	6.72	0.84675	1.93552	-0.13816
27.0592	-2.62124	1.63718	-2.63323	25.9605	-1.01415	6.721	0.8509	1.93652	-0.11518
27.0602	-2.62645	1.63818	-2.55198	25.9615	-1.00474	6.722	0.84603	1.93752	-0.09218
27.0612	-2.61706	1.63918	-2.45394	25.9625	-0.99709	6.723	0.84656	1.93852	-0.07176
27.0622	-2.62153	1.64018	-2.35807	25.9635	-0.98768	6.724	0.85701	1.93952	-0.0641
27.0632	-2.63185	1.64118	-2.27244	25.9645	-0.98791	6.725	0.87644	1.94052	-0.05642
27.0642	-2.63852	1.64218	-2.18827	25.9655	-0.98638	6.726	0.89858	1.94152	-0.04536
27.0652	-2.65322	1.64318	-2.09753	25.9665	-0.98573	6.727	0.91801	1.94252	-0.03004
27.0662	-2.66646	1.64418	-1.99509	25.9675	-0.98772	6.728	0.92755	1.94352	-0.01045
27.0672	-2.67677	1.64518	-1.89924	25.9685	-1.0011	6.729	0.91819	1.94452	0.01424
27.0682	-2.67833	1.64618	-1.79828	25.9695	-0.99256	6.73	0.92143	1.94552	0.04234
27.0692	-2.65288	1.64718	-1.7119	25.9705	-0.98928	6.731	0.93096	1.94652	0.07468
27.0702	-2.61792	1.64818	-1.61678	25.9715	-0.99566	6.732	0.9486	1.94752	0.08406
27.0712	-2.58005	1.64918	-1.51582	25.9725	-0.99851	6.733	0.96713	1.94852	0.10108
27.0722	-2.53853	1.65018	-1.41557	25.9735	-0.98209	6.734	0.99646	1.94952	0.12576
27.0732	-2.50138	1.65118	-1.30731	25.9745	-0.9683	6.735	1.0249	1.95052	0.12832
27.0742	-2.47082	1.65218	-1.20269	25.9755	-0.9624	6.736	1.04343	1.95152	0.19218
27.0752	-2.44389	1.65318	-1.09514	25.9765	-0.96613	6.737	1.06467	1.95252	0.2041
27.0762	-2.41405	1.65418	-0.99856	25.9775	-0.96636	6.738	1.07511	1.95352	0.2058
27.0772	-2.38495	1.65518	-0.90198	25.9785	-0.95608	6.739	1.09454	1.95452	0.22112
27.0782	-2.35364	1.65618	-0.87183	25.9795	-0.94053	6.74	1.10768	1.95552	0.23135
27.0792	-2.28437	1.65718	-0.90595	25.9805	-0.91886	6.741	1.11092	1.95652	0.21005
27.0802	-2.191	1.65818	-0.91962	25.9815	-0.90946	6.742	1.10606	1.95752	0.18792
27.0812	-2.15021	1.65918	-0.92307	25.9825	-0.89829	6.743	1.1003	1.95852	0.16323
27.0822	-2.14009	1.66018	-0.93089	25.9835	-0.88976	6.744	1.09363	1.95952	0.13769
27.0832	-2.13069	1.66118	-0.93873	25.9845	-0.88123	6.745	1.06718	1.96052	0.113
27.0842	-2.11691	1.66218	-0.93122	25.9855	-0.85341	6.746	1.14781	1.96152	0.08746
27.0852	-2.10825	1.66318	-0.91933	25.9865	-0.82473	6.747	1.30942	1.96252	0.06277
27.0862	-2.09082	1.66418	-0.91256	25.9875	-0.79079	6.748	1.47103	1.96352	0.04489
27.0872	-2.06974	1.66518	-0.90433	25.9885	-0.7656	6.749	1.61465	1.96452	0.02445
27.0882	-2.04793	1.66618	-0.89901	25.9895	-0.73605	6.75	1.75557	1.96552	0.00232
27.0892	-2.03781	1.66718	-0.89223	25.9905	-0.70298	6.751	1.90187	1.96652	-0.0147
27.0902	-2.04521	1.66818	-0.87013	25.9915	-0.68744	6.752	2.04189	1.96752	-0.03855
27.0912	-2.07158	1.66918	-0.85385	25.9925	-0.66225	6.753	2.18821	1.96852	-0.0377
27.0922	-2.09797	1.67018	-0.83978	25.9935	-0.63796	6.754	2.33632	1.96952	-0.04195
27.0932	-2.12509	1.67118	-0.8279	25.9945	-0.61803	6.755	2.48804	1.97052	-0.04451
27.0942	-2.14489	1.67218	-0.81454	25.9955	-0.61125	6.756	2.63706	1.97152	-0.05302
27.0952	-2.16033	1.67318	-0.80704	25.9965	-0.59221	6.757	2.79057	1.97252	-0.03514
27.0962	-2.17356	1.67418	-0.79881	25.9975	-0.56439	6.758	2.94318	1.97352	-0.013
27.0972	-2.18826	1.67518	-0.7767	25.9985	-0.54535	6.759	3.0994	1.97452	0.00658
27.0982	-2.20151	1.67618	-0.75532	25.9995	-0.54208	6.76	3.25561	1.97552	0.01764
27.0992	-2.21912	1.67718	-0.74125	26.0005	-0.54844	6.761	3.42082	1.97652	0.03296
27.1002	-2.25646	1.67818	-0.7352	26.0015	-0.56181	6.762	3.59953	1.97752	0.07043
27.1012	-2.31279	1.67918	-0.7182	26.0025	-0.57518	6.763	3.78094	1.97852	0.10193
27.1022	-2.33916	1.68018	-0.69609	26.0035	-0.59031	6.764	3.96595	1.97952	0.12832
27.1032	-2.35095	1.68118	-0.67034	26.0045	-0.60018	6.765	4.15186	1.98052	0.15642
27.1042	-2.35834	1.68218	-0.64092	26.0055	-0.60917	6.766	4.34318	1.98152	0.18282
27.1052	-2.36063	1.68318	-0.62685	26.0065	-0.62604	6.767	4.31671	1.98252	0.21516
27.1062	-2.35781	1.68418	-0.60693	26.0075	-0.65607	6.768	4.11928	1.98352	0.23986
27.1072	-2.35936	1.68518	-0.59212	26.0085	-0.68783	6.769	3.91915	1.98452	0.26114
27.1082	-2.35946	1.68618	-0.57658	26.0095	-0.71436	6.77	3.76491	1.98552	0.28073
27.1092	-2.36029	1.68718	-0.55229	26.0105	-0.73999	6.771	3.62057	1.98652	0.29605
27.1102	-2.35308	1.68818	-0.53382	26.0115	-0.76826	6.772	3.46004	1.98752	0.30541
27.1112	-2.34004	1.68918	-0.51829	26.0125	-0.79479	6.773	3.2968	1.98852	0.31818
27.1122	-2.31457	1.69018	-0.51444	26.0135	-0.82217	6.774	3.13267	1.98952	0.30796
27.1132	-2.28692	1.69118	-0.50256	26.0145	-0.85132	6.775	2.95863	1.99052	0.2969
27.1142	-2.25198	1.69218	-0.50089	26.0155	-0.88221	6.776	2.7765	1.99152	0.28073
27.1152	-2.21921	1.69318	-0.49849	26.0165	-0.8947	6.777	2.59706	1.99252	0.26795
27.1162	-2.18426	1.69418	-0.47931	26.0175	-0.91597	6.778	2.42213	1.99352	0.23816
27.1172	-2.15514	1.69518	-0.46596	26.0185	-0.92846	6.779	2.24179	1.99452	0.20495
27.1182	-2.12385	1.69618	-0.45188	26.0195	-0.94359	6.78	2.05517	1.99552	0.16834
27.1192	-2.08963	1.69718	-0.44584	26.0205	-0.94644	6.781	1.86673	1.99652	0.13769
27.1202	-2.05394	1.69818	-0.43687	26.0215	-0.95545	6.782	1.6612	1.99752	0.1181
27.1212	-2.01899	1.69918	-0.42426	26.0225	-0.95918	6.783	1.44758	1.99852	0.09087
27.1222	-1.9782	1.70018	-0.41894	26.0235	-0.94976	6.784	1.23485	1.99952	0.07128
27.1232	-1.94105	1.70118	-0.41581	26.0245	-0.94036	6.785	1.02932	2.00052	0.05936
27.1242	-1.90391	1.70218	-0.41999	26.0255	-0.9327	6.786	0.82829	2.00152	0.04234
27.1252	-1.8675	1.70318	-0.42637	26.0265	-0.93206	6.787	0.63176	2.00252	0.02871
27.1262	-1.83693	1.70418	-0.43784	26.0275	-0.92791	6.788	0.54411	2.00352	0.00317
27.1272	-1.80782	1.70518	-0.4537	26.0285	-0.91237	6.789	0.54015	2.00452	-0.01642
27.1282	-1.77578	1.70618	-0.46665	26.0295	-0.89156	6.79	0.55958	2.00552	-0.03685
27.1292	-1.74887	1.70718	-0.47959	26.0305	-0.8769	6.791	0.55382	2.00652	-0.05813
27.1302	-1.72122	1.70818	-0.49544	26.0315	-0.85785	6.792	0.54716	2.00752	-0.07176
27.1312	-1.69795	1.70918	-0.51058	26.0325	-0.82566	6.793	0.5459	2.00852	-0.08197
27.1322	-1.67614	1.71018	-0.52352	26.0335	-0.80135	6.794	0.54734	2.00952	-0.08793
27.1332	-1.65506	1.71118	-0.52842	26.0345	-0.78582	6.795	0.54428	2.01052	-0.08197
27.1342	-1.6369	1.71218	-0.53771	26.0355	-0.78167	6.796	0.53942	2.01152	-0.07857
27.1352	-1.6297	1.71318	-0.53678	26.0365	-0.77051	6.797	0.53636	2.01252	-0.00449
27.1362	-1.62395	1.71418	-0.53657	26.0375	-0.76284	6.798	0.5333	2.01352	-0.08027
27.1372	-1.62186	1.71518	-0.54294	26.0385	-0.76132	6.799	0.52304	2.01452	-0.14497
27.1382	-1.61539	1.71618	-0.55589	26.0395	-0.77645	6.8	0.51638	2.01552	-0.17222
27.1392	-1.61402	1.71718	-0.62869	26.0405	-0.78544	6.801	0.51962	2.01652	-0.20541
27.1402	-1.61485	1.71818	-0.63214	26.0415	-0.79794	6.802	0.52645	2.01752	-0.24969
27.1412	-1.61786	1.71918	-0.59689	26.0425	-0.80167	6.803	0.54138	2.01852	-0.31185
27.1422	-1.61869	1.72018	-0.56967	26.0435	-0.80891	6.804	0.56351	2.01952	-0.37059
27.1432	-1.62171	1.72118	-0.56947	26.0445	-0.82316	6.805	0.58565	2.02052	-0.43444
27.1442	-1.61377	1.72218	-0.55028	26.0455	-0.84267	6.806	0.60419	2.02152	-0.50341
27.1452	-1.60657	1.72318	-0.53329	26.0465	-0.85954	6.807	0.61733	2.02252	-0.55875
27.1462	-1.60156	1.72418	-0.51555	26.0475	-0.8808	6.808	0.62597	2.02352	-0.61409
27.1472	-1.59508	1.72518	-0.48688	26.0485	-0.90907	6.809	0.6328	2.02452	-0.66091
27.1482	-1.59007	1.72618	-0.45528	26.0495	-0.94786	6.81	0.63694	2.02552	-0.70859
27.1492	-1.58724	1.72718	-0.42367	26.0505	-0.99365	6.811	0.62848	2.02652	-0.75797
27.1502	-1.58442	1.72818	-0.40303	26.0515	-1.02805	6.812	0.61552	2.02752	-0.80395
27.1512	-1.58013	1.72918	-0.378	26.0525	-1.08085	6.813	0.60345	2.02852	-0.85503
27.1522	-1.57365	1.73018	-0.35515	26.0535	-1.14768	6.814	0.5941	2.02952	-0.90866
27.1532	-1.56864	1.73118	-0.33232	26.0545	-1.19522	6.815	0.58744	2.03052	-0.97166
27.1542	-1.56216	1.73218	-0.30291	26.0555	-1.22787	6.816	0.58258	2.03152	-1.03723
27.1552	-1.55715	1.73318	-0.27422	26.0565	-1.24125	6.817	0.58671	2.03252	-1.09257
27.1562	-1.5463	1.73418	-0.24409	26.0575	-1.259	6.818	0.59715	2.03352	-1.28838
27.1572	-1.54274	1.73518	-0.22782	26.0585	-1.27587	6.819	0.60038	2.03452	-1.18622
27.1582	-1.537	1.73618	-0.21082	26.0595	-1.29188	6.82	0.60902	2.03552	-1.11214
27.1592	-1.53126	1.73718	-0.18506	26.0605	-1.29562	6.821	0.61767	2.03652	-1.11129
27.1602	-1.52039	1.73818	-0.04102	26.0615	-1.30548	6.822	0.6263	2.03752	-1.09257
27.1612	-1.50662	1.73918	-0.02694	26.0625	-1.31272	6.823	0.62594	2.03852	-1.05255
27.1622	-1.61259	1.74018	-0.08953	26.0635	-1.3147	6.824	0.62738	2.03952	-1.01423
27.1632	-1.70615	1.74118	-0.12657	26.0645	-1.31406	6.825	0.62432	2.04052	-0.97337
27.1642	-1.82527	1.74218	-0.11688	26.0655	-1.31253	6.826	0.61586	2.04152	-0.93421
27.1652	-1.98016	1.74318	-0.13492	26.0665	-1.3189	6.827	0.6074	2.04252	-0.89419
27.1662	-2.13213	1.74418	-0.14713	26.0675	-1.32351	6.828	0.59713	2.04352	-0.86269
27.1672	-2.279	1.74518	-0.15642	26.0685	-1.32286	6.829	0.59587	2.04452	-0.83375
27.1682	-2.41928	1.74618	-0.16644	26.0695	-1.31258	6.83	0.5991	2.04552	-0.80905
27.1692	-2.56031	1.74718	-0.18887	26.0705	-1.28739	6.831	0.60504	2.04652	-0.78436
27.1702	-2.70132	1.74818	-0.20401	26.0715	-1.25959	6.832	0.61099	2.04752	-0.76989
27.1712	-2.85403	1.74918	-0.21402	26.0725	-1.23353	6.833	0.61603	2.04852	-0.75627
27.1722	-3.00674	1.75018	-0.22842	26.0735	-1.20923	6.834	0.63186	2.04952	-0.7435
27.1732	-3.16382	1.75118	-0.23479	26.0745	-1.17528	6.835	0.63779	2.05052	-0.73413
27.1742	-3.31725	1.75218	-0.25284	26.0755	-1.15097	6.836	0.64553	2.05152	-0.7171
27.1752	-3.47215	1.75318	-0.27381	26.0765	-1.13281	6.837	0.65867	2.05252	-0.69412
27.1762	-3.62047	1.75418	-0.2999	26.0775	-1.11815	6.838	0.66641	2.05352	-0.6873
27.1772	-3.76806	1.75518	-0.3216	26.0785	-1.1175	6.839	0.66605	2.05452	-0.60472
27.1782	-3.912	1.75618	-0.32943	26.0795	-1.12298	6.84	0.66299	2.05552	-0.66942
27.1792	-4.05302	1.75718	-0.33799	26.0805	-1.12935	6.841	0.66532	2.05652	-0.71114
27.1802	-4.20427	1.75818	-0.34509	26.0815	-1.13658	6.842	0.65327	2.05752	-0.7171
27.1812	-4.35186	1.75918	-0.42447	26.0825	-1.13243	6.843	0.6358	2.05852	-0.71625
27.1822	-4.50676	1.76018	-0.43157	26.0835	-1.13004	6.844	0.63454	2.05952	-0.72817
27.1832	-4.41485	1.76118	-0.40654	26.0845	-1.1364	6.845	0.63778	2.06052	-0.73242
27.1842	-4.34923	1.76218	-0.39392	26.0855	-1.15415	6.846	0.64281	2.06152	-0.74265
27.1852	-4.23907	1.76318	-0.39664	26.0865	-1.16664	6.847	0.64335	2.06252	-0.7452
27.1862	-4.07998	1.76418	-0.40082	26.0875	-1.16862	6.848	0.64119	2.06352	-0.7469
27.1872	-3.92967	1.76518	-0.40353	26.0885	-1.16798	6.849	0.58774	2.06452	-0.74861
27.1882	-3.78592	1.76618	-0.41721	26.0895	-1.1577	6.85	0.57568	2.06552	-0.75031
27.1892	-3.65531	1.76718	-0.42796	26.0905	-1.15004	6.851	0.54652	2.06652	-0.7469
27.1902	-3.52252	1.76818	-0.42848	26.0915	-1.14239	6.852	0.50747	2.06752	-0.73924
27.1912	-3.3773	1.76918	-0.43704	26.0925	-1.1505	6.853	0.46841	2.06852	-0.70604
27.1922	-3.20581	1.77018	-0.43757	26.0935	-1.15862	6.854	0.43295	2.06952	-0.67368
27.1932	-3.03432	1.77118	-0.44394	26.0945	-1.15096	6.855	0.39481	2.07052	-0.63537
27.1942	-2.86574	1.77218	-0.44957	26.0955	-1.14856	6.856	0.36654	2.07152	-0.58854
27.1952	-2.70009	1.77318	-0.44353	26.0965	-1.14529	6.857	0.33828	2.07252	-0.54171
27.1962	-2.54685	1.77418	-0.43457	26.0975	-1.14727	6.858	0.30373	2.07352	-0.4966
27.1972	-2.40237	1.77518	-0.41756	26.0985	-1.14663	6.859	0.27997	2.07452	-0.44125
27.1982	-2.25936	1.77618	-0.42028	26.0995	-1.13985	6.86	0.26251	2.07552	-0.39272
27.1992	-2.1156	1.77718	-0.41862	26.1005	-1.11992	6.861	0.25136	2.07652	-0.33994
27.2002	-1.97624	1.77818	-0.4228	26.1015	-1.09474	6.862	0.23479	2.07752	-0.2897
27.2012	-1.82957	1.77918	-0.42625	26.1025	-1.07569	6.863	0.23802	2.07852	-0.23777
27.2022	-1.69385	1.78018	-0.41655	26.1035	-1.06541	6.864	0.25117	2.07952	-0.21564
27.2032	-1.55449	1.78118	-0.42072	26.1045	-1.06564	6.865	0.25081	2.08052	-0.18839
27.2042	-1.54071	1.78218	-0.42271	26.1055	-1.06061	6.866	0.24505	2.08152	-0.16286
27.2052	-1.51233	1.78318	-0.43785	26.1065	-1.03718	6.867	0.23839	2.08252	-0.12369
27.2062	-1.50512	1.78418	-0.46173	26.1075	-1.01901	6.868	0.23893	2.08352	-0.09474
27.2072	-1.52201	1.78518	-0.4776	26.1085	-0.99909	6.869	0.24306	2.08452	-0.0641
27.2082	-1.53744	1.78618	-0.49711	26.1095	-0.99143	6.87	0.34259	2.08552	-0.0377
27.2092	-1.54558	1.78718	-0.50275	26.1105	-0.98728	6.871	0.35392	2.08652	-0.01897
27.2102	-1.55005	1.78818	-0.50985	26.1115	-0.99452	6.872	0.39046	2.08752	0.00232
27.2112	-1.55453	1.78918	-0.51841	26.1125	-1.00264	6.873	0.44948	2.08852	0.01253
27.2122	-1.57726	1.79018	-0.52113	26.1135	-0.99147	6.874	0.50851	2.08952	0.01253
27.2132	-1.62117	1.79118	-0.52603	26.1145	-0.98119	6.875	0.56664	2.09052	0.01424
27.2142	-1.66727	1.79218	-0.52364	26.1155	-0.97003	6.876	0.59688	2.09152	0.01679
27.2152	-1.70825	1.79318	-0.53147	26.1165	-0.96413	6.877	0.61721	2.09252	0.01594
27.2162	-1.75216	1.79418	-0.54367	26.1175	-0.95384	6.878	0.63754	2.09352	0.01509
27.2172	-1.78366	1.79518	-0.56319	26.1185	-0.94793	6.879	0.65338	2.09452	0.01849
27.2182	-1.80857	1.79618	-0.58343	26.1195	-0.94116	6.88	0.65752	2.09552	0.03126
27.2192	-1.83204	1.79718	-0.58322	26.1205	-0.92387	6.881	0.66345	2.09652	0.0483
27.2202	-1.85477	1.79818	-0.59032	26.1215	-0.9241	6.882	0.68288	2.09752	0.05085
27.2212	-1.87604	1.79918	-0.59231	26.1225	-0.92082	6.883	0.70143	2.09852	0.05425
27.2222	-1.89293	1.80018	-0.60817	26.1235	-0.91228	6.884	0.71726	2.09952	0.06532
27.2232	-1.89083	1.80118	-0.62111	26.1245	-0.89587	6.885	0.73129	2.10052	0.10023
27.2242	-1.88801	1.80218	-0.62383	26.1255	-0.88208	6.886	0.73723	2.10152	0.15642
27.2252	-1.88592	1.80318	-0.62363	26.1265	-0.8718	6.887	0.74498	2.10252	0.22709
27.2262	-1.88601	1.80418	-0.60809	26.1275	-0.89218	6.888	0.75181	2.10352	0.28583
27.2272	-1.88611	1.80518	-0.58817	26.1285	-0.91431	6.889	0.76584	2.10452	0.34458
27.2282	-1.88474	1.80618	-0.55365	26.1295	-0.93645	6.89	0.78799	2.10552	0.41098
27.2292	-1.87681	1.80718	-0.52424	26.1305	-0.95683	6.891	0.76692	2.10652	0.48591
27.2302	-1.87837	1.80818	-0.49337	26.1315	-0.97897	6.892	0.79266	2.10752	0.58467
27.2312	-1.87627	1.80918	-0.43914	26.1325	-0.98621	6.893	0.80759	2.10852	0.68258
27.2322	-1.87272	1.81018	-0.37029	26.1335	-1.00658	6.894	0.80183	2.10952	0.77793
27.2332	-1.85311	1.81118	-0.30948	26.1345	-1.0296	6.895	0.79337	2.11052	0.87499
27.2342	-1.82545	1.81218	-0.26766	26.1355	-1.05436	6.896	0.78672	2.11152	0.98311
27.2352	-1.79269	1.81318	-0.21999	26.1365	-1.08701	6.897	0.81064	2.11252	1.09891
27.2362	-1.75628	1.81418	-0.17525	26.1375	-1.11528	6.898	0.84178	2.11352	1.21469
27.2372	-1.71695	1.81518	-0.14511	26.1385	-1.14618	6.899	0.86751	2.11452	1.33985
27.2382	-1.67616	1.81618	-0.10839	26.1395	-1.17094	6.9	0.90495	2.11552	1.44627
27.2392	-1.63828	1.81718	-0.08191	26.1405	-1.19921	6.901	0.93607	2.11652	1.53652
27.2402	-1.60552	1.81818	-0.05761	26.1415	-1.23098	6.902	0.95821	2.11752	1.64975
27.2412	-1.57276	1.81918	-0.04062	26.1425	-1.26538	6.903	0.95875	2.11852	1.803
27.2422	-1.53999	1.82018	-0.01631	26.1435	-1.30592	6.904	0.96289	2.11952	1.94263
27.2432	-1.51381	1.82118	0.01967	26.1445	-1.35784	6.905	0.96433	2.12052	2.06608
27.2442	-1.51244	1.82218	0.0593	26.1455	-1.4124	6.906	0.96486	2.12152	2.1674
27.2452	-1.51692	1.82318	0.09456	26.1465	-1.44067	6.907	0.9816	2.12252	2.2006
27.2462	-1.51556	1.82418	0.13053	26.1475	-1.4628	6.908	1.00374	2.12352	2.21337
27.2472	-1.52149	1.82518	0.15994	26.1485	-1.45865	6.909	1.02227	2.12452	2.23125
27.2482	-1.52378	1.82618	0.18352	26.1495	-1.4545	6.91	1.03991	2.12552	2.2636
27.2492	-1.52534	1.82718	0.19467	26.1505	-1.45123	6.911	1.04495	2.12652	2.28488
27.2502	-1.53055	1.82818	0.21313	26.1515	-1.43655	6.912	1.04998	2.12752	2.30021
27.2512	-1.51531	1.82918	0.20384	26.1525	-1.42102	6.913	1.03506	2.12852	2.30277
27.2522	-1.50591	1.83018	0.13833	26.1535	-1.41424	6.914	1.00975	2.12952	2.30873
27.2532	-1.49871	1.83118	0.0436	26.1545	-1.39695	6.915	1.01142	2.13052	2.33767
27.2542	-1.48421	1.83218	-0.04089	26.1555	-1.38315	6.916	1.00501	2.13152	2.36151
27.2552	-1.46458	1.83318	-0.1064	26.1565	-1.38426	6.917	1.00218	2.13252	2.37087
27.2562	-1.44643	1.83418	-0.18287	26.1575	-1.38098	6.918	1.00386	2.13352	2.35896
27.2572	-1.4363	1.83518	-0.24253	26.1585	-1.38121	6.919	1.00914	2.13452	2.34959
27.2582	-1.42617	1.83618	-0.27738	26.1595	-1.37531	6.92	1.02432	2.13552	2.32235
27.2592	-1.40072	1.83718	-0.31515	26.1605	-1.36503	6.921	1.03319	2.13652	2.33086
27.2602	-1.37525	1.83818	-0.3427	26.1615	-1.36438	6.922	1.06906	2.13752	2.3547
27.2612	-1.35345	1.83918	-0.38265	26.1625	-1.35585	6.923	1.10675	2.13852	2.33341
27.2622	-1.32288	1.84018	-0.40946	26.1635	-1.33767	6.924	1.15521	2.13952	2.2653
27.2632	-1.2996	1.84118	-0.45746	26.1645	-1.31425	6.925	1.20188	2.14052	2.22869
27.2642	-1.26904	1.84218	-0.49741	26.1655	-1.28469	6.926	1.24406	2.14152	2.2006
27.2652	-1.22605	1.84318	-0.55416	26.1665	-1.25512	6.927	1.27633	2.14252	2.19975
27.2662	-1.17576	1.84418	-0.59777	26.1675	-1.24046	6.928	1.2996	2.14352	2.27297
27.2672	-1.1284	1.84518	-0.63699	26.1685	-1.22842	6.929	1.31298	2.14452	2.35981
27.2682	-1.06789	1.84618	-0.67841	26.1695	-1.21814	6.93	1.32546	2.14552	2.44836
27.2692	-1.00884	1.84718	-0.70449	26.1705	-1.20785	6.931	1.33343	2.14652	2.53265
27.2702	-0.95418	1.84818	-0.73276	26.1715	-1.19757	6.932	1.34051	2.14752	2.62714
27.2712	-0.89513	1.84918	-0.7552	26.1725	-1.1978	6.933	1.3485	2.14852	2.73527
27.2722	-0.86383	1.85018	-0.76011	26.1735	-1.1954	6.934	1.34297	2.14952	2.84935
27.2732	-0.82449	1.85118	-0.74018	26.1745	-1.19388	6.935	1.33655	2.15052	2.96429
27.2742	-0.78224	1.85218	-0.70201	26.1755	-1.209	6.936	1.31663	2.15152	3.07157
27.2752	-0.79183	1.85318	-0.67115	26.1765	-1.21711	6.937	1.30481	2.15252	3.18735
27.2762	-0.80945	1.85418	-0.63225	26.1775	-1.20946	6.938	1.2885	2.15352	3.31251
27.2772	-0.84022	1.85518	-0.59407	26.1785	-1.20005	6.939	1.20378	2.15452	3.4581
27.2782	-0.85638	1.85618	-0.55809	26.1795	-1.18101	6.94	1.11278	2.15552	3.61305
27.2792	-0.85647	1.85718	-0.52065	26.1805	-1.16809	6.941	1.02358	2.15652	3.78674
27.2802	-0.89965	1.85818	-0.49561	26.1815	-1.1543	6.942	0.92267	2.15752	3.9502
27.2812	-0.91654	1.85918	-0.46548	26.1825	-1.15278	6.943	0.80646	2.15852	4.12218
27.2822	-0.92467	1.86018	-0.42512	26.1835	-1.16177	6.944	0.68396	2.15952	4.32651
27.2832	-0.94448	1.86118	-0.39059	26.1845	-1.16901	6.945	0.56955	2.16052	4.56065
27.2842	-0.95553	1.86218	-0.33708	26.1855	-1.17625	6.946	0.44975	2.16152	4.78626
27.2852	-0.96439	1.86318	-0.29891	26.1865	-1.18173	6.947	0.38215	2.16252	5.03487
27.2862	-0.97325	1.86418	-0.25708	26.1875	-1.19687	6.948	0.34692	2.16352	5.29198
27.2872	-0.98283	1.86518	-0.23863	26.1885	-1.20323	6.949	0.31531	2.16452	5.5525
27.2882	-0.99024	1.86618	-0.22602	26.1895	-1.22098	6.95	0.29269	2.16552	5.83517
27.2892	-1.00858	1.86718	-0.2039	26.1905	-1.23874	6.951	0.27278	2.16652	6.15444
27.2902	-1.03278	1.86818	-0.20151	26.1915	-1.26175	6.952	0.24746	2.16752	6.51457
27.2912	-1.05478	1.86918	-0.18963	26.1925	-1.2795	6.953	0.22484	2.16852	6.94537
27.2922	-1.0797	1.87018	-0.19381	26.1935	-1.29901	6.954	0.20672	2.16952	7.52517
27.2932	-1.09294	1.87118	-0.17899	26.1945	-1.31939	6.955	0.1895	2.17052	8.55109
27.2942	-1.10764	1.87218	-0.15762	26.1955	-1.32925	6.956	0.17048	2.17152	10.0895
27.2952	-1.12088	1.87318	-0.14135	26.1965	-1.31459	6.957	0.14787	2.17252	12.1567
27.2962	-1.09835	1.87418	-0.12289	26.1975	-1.30168	6.958	0.12075	2.17352	14.7594
27.2972	-1.06631	1.87518	-0.12561	26.1985	-1.2835	6.959	0.10083	2.17452	17.9019
27.2982	-1.02333	1.87618	-0.11519	26.1995	-1.26183	6.96	0.19519	2.17552	21.5833
27.2992	-0.99276	1.87718	-0.1179	26.2005	-1.24366	6.961	0.30396	2.17652	25.8121
27.3002	-0.99431	1.87818	-0.1323	26.2015	-1.23863	6.962	0.40192	2.17752	30.5892
27.3012	-0.96886	1.87918	-0.12553	26.2025	-1.23536	6.963	0.50979	2.17852	35.9147
27.3022	-0.98501	1.88018	-0.13189	26.2035	-1.1909	6.964	0.61674	2.17952	41.7747
27.3032	-1.00044	1.88118	-0.13461	26.2045	-1.14206	6.965	0.73451	2.18052	48.1857
27.3042	-1.00785	1.88218	-0.14171	26.2055	-1.09322	6.966	0.83697	2.18152	55.1381
27.3052	-1.01889	1.88318	-0.14954	26.2065	-1.04876	6.967	0.93583	2.18252	62.6439
27.3062	-1.0387	1.88418	-0.14934	26.2075	-0.99554	6.968	0.94292	2.18352	70.6887
27.3072	-1.05925	1.88518	-0.15133	26.2085	-0.94408	6.969	0.90589	2.18452	79.2656
27.3082	-1.07832	1.88618	-0.1336	26.2095	-0.89962	6.97	0.87248	2.18552	88.3626
27.3092	-1.10033	1.88718	-0.12098	26.2105	-0.84202	6.971	0.84266	2.18652	97.9816
27.3102	-1.11794	1.88818	-0.1091	26.2115	-0.79143	6.972	0.81735	2.18752	108.101
27.3112	-1.12097	1.88918	-0.08261	26.2125	-0.72595	6.973	0.79923	2.18852	118.7
27.3122	-1.12107	1.89018	-0.06049	26.2135	-0.67799	6.974	0.77841	2.18952	129.725
27.3132	-1.11605	1.89118	-0.0267	26.2145	-0.60899	6.975	0.7513	2.19052	141.013
27.3142	-1.11103	1.89218	-0.02285	26.2155	-0.55402	6.976	0.76466	2.19152	151.974
27.3152	-1.10675	1.89318	-0.01023	26.2165	-0.50168	6.977	0.79604	2.19252	162.479
27.3162	-1.1083	1.89418	0.0053	26.2175	-0.4581	6.978	0.83102	2.19352	172.491
27.3172	-1.1084	1.89518	0.01792	26.2185	-0.4259	6.979	0.87589	2.19452	181.997
27.3182	-1.1158	1.89618	0.04733	26.2195	-0.3981	6.98	0.91626	2.19552	190.983
27.3192	-1.1232	1.89718	0.06141	26.2205	-0.39132	6.981	0.87565	2.19652	199.445
27.3202	-1.12403	1.89818	0.08789	26.2215	-0.38279	6.982	0.82423	2.19752	207.368
27.3212	-1.11171	1.89918	0.11293	26.2225	-0.36023	6.983	0.77642	2.19852	214.748
27.3222	-1.09866	1.90018	0.13211	26.2235	-0.34032	6.984	0.7376	2.19952	221.587
27.3232	-1.0681	1.90118	0.16225	26.2245	-0.3458	6.985	0.70599	2.20052	227.887
27.3242	-1.03679	1.90218	0.18217	26.2255	-0.37319	6.986	0.67797	2.20152	233.636
27.3252	-1.00768	1.90318	0.21085	26.2265	-0.39708	6.987	0.65985	2.20252	238.843
27.3262	-0.97638	1.90418	0.22566	26.2275	-0.42622	6.988	0.65523	2.20352	243.492
27.3272	-0.93851	1.90518	0.24265	26.2285	-0.45625	6.989	0.70011	2.20452	247.586
27.3282	-0.9021	1.90618	0.26915	26.2295	-0.46874	6.99	0.76657	2.20552	251.128
27.3292	-0.8613	1.90718	0.2876	26.2305	-0.48737	6.991	0.83934	2.20652	254.127
27.3302	-0.81686	1.90818	0.31628	26.2315	-0.506	6.992	0.9112	2.20752	256.574
27.3312	-0.76511	1.90918	0.33182	26.2325	-0.52813	6.993	0.98397	2.20852	258.49
27.3322	-0.71409	1.91018	0.35174	26.2335	-0.55028	6.994	1.06304	2.20952	259.898
27.3332	-0.65797	1.91118	0.36873	26.2345	-0.55489	6.995	1.1538	2.21052	260.809
27.3342	-0.6033	1.91218	0.39231	26.2355	-0.57001	6.996	1.25627	2.21152	261.309
27.3352	-0.54425	1.91318	0.43997	26.2365	-0.57024	6.997	1.33714	2.21252	261.691
27.3362	-0.47645	1.91418	0.46938	26.2375	-0.58361	6.998	1.4243	2.21352	262.028
27.3372	-0.39914	1.91518	0.50391	26.2385	-0.58997	6.999	1.52136	2.21452	262.334
27.3382	-0.31746	1.91618	0.54427	26.2395	-0.59195	7	1.63103	2.21552	262.616
27.3392	-0.22847	1.91718	0.58171	26.2405	-0.59919	7.001	1.76139	2.21652	262.892
27.3402	-0.13146	1.91818	0.63375	26.2415	-0.57664	7.002	1.92953	2.21752	263.158
27.3412	-0.03006	1.91918	0.68653	26.2425	-0.57162	7.003	2.12649	2.21852	263.4
27.3422	0.08011	1.92018	0.7488	26.2435	-0.55344	7.004	2.35493	2.21952	263.629
27.3432	0.19975	1.92118	0.80668	26.2445	-0.54666	7.005	2.62386	2.22052	263.885
27.3442	0.32817	1.92218	0.87188	26.2455	-0.52149	7.006	2.97379	2.22152	264.114
27.3452	0.47046	1.92318	0.98379	26.2465	-0.46652	7.007	3.61347	2.22252	264.341
27.3462	0.62954	1.92418	1.10739	26.2475	-0.41593	7.008	4.78226	2.22352	264.572
27.3472	0.81126	1.92518	1.29088	26.2485	-0.35832	7.009	6.50988	2.22452	264.808
27.3482	1.01342	1.92618	1.54299	26.2495	-0.313	7.01	8.81698	2.22552	265.052
27.3492	1.24479	1.92718	1.80898	26.2505	-0.27029	7.011	11.7072	2.22652	265.3
27.3502	1.51194	1.92818	2.1845	26.2515	-0.2197	7.012	15.1931	2.22752	265.547
27.3512	1.84553	1.92918	2.78344	26.2525	-0.16647	7.013	19.2802	2.22852	265.806
27.3522	2.43907	1.93018	3.64817	26.2535	-0.10186	7.014	23.9935	2.22952	266.065
27.3532	3.37944	1.93118	4.76774	26.2545	-0.04689	7.015	29.3386	2.23052	266.319
27.3542	4.68271	1.93218	6.16842	26.2555	0.00457	7.016	35.3198	2.23152	266.571
27.3552	6.36568	1.93318	7.83854	26.2565	0.03764	7.017	41.9507	2.23252	266.82
27.3562	8.43344	1.93418	9.8073	26.2575	0.07509	7.018	49.2386	2.23352	267.068
27.3572	10.8918	1.93518	12.093	26.2585	0.12919	7.019	57.1689	2.23452	267.305
27.3582	13.7438	1.93618	14.6809	26.2595	0.17715	7.02	65.7454	2.23552	267.532
27.3592	17.0098	1.93718	17.5785	26.2605	0.23475	7.021	74.9706	2.23652	267.741
27.3602	20.6905	1.93818	20.7812	26.2615	0.30636	7.022	84.8437	2.23752	267.937
27.3612	24.7889	1.93918	24.298	26.2625	0.35695	7.023	95.3621	2.23852	268.115
27.3622	29.313	1.94018	28.1214	26.2635	0.43208	7.024	106.511	2.23952	268.324
27.3632	34.2672	1.94118	32.2602	26.2645	0.49406	7.025	118.28	2.24052	268.536
27.3642	39.6507	1.94218	36.7247	26.2655	0.5797	7.026	130.65	2.24152	268.682
27.3652	45.4635	1.94318	41.4922	26.2665	0.64606	7.027	143.534	2.24252	268.869
27.3662	51.6838	1.94418	46.508	26.2675	0.70805	7.028	156.525	2.24352	269.06
27.3672	58.3276	1.94518	51.8166	26.2685	0.77265	7.029	169.149	2.24452	269.239
27.3682	65.3934	1.94618	57.3684	26.2695	0.85567	7.03	181.336	2.24552	269.406
27.3692	72.8879	1.94718	63.1056	26.2705	0.95533	7.031	193.058	2.24652	269.565
27.3702	80.781	1.94818	69.1495	26.2715	1.06988	7.032	204.289	2.24752	269.722
27.3712	89.056	1.94918	75.308	26.2725	1.20722	7.033	214.997	2.24852	269.882
27.3722	97.6347	1.95018	81.3453	26.2735	1.37872	7.034	225.174	2.24952	270.043
27.3732	106.137	1.95118	87.2154	26.2745	1.71758	7.035	234.782	2.25052	270.202
27.3742	114.383	1.95218	92.8883	26.2755	2.35699	7.036	243.8	2.25152	270.357
27.3752	122.342	1.95318	98.3503	26.2765	3.33987	7.037	252.219	2.25252	270.514
27.3762	129.987	1.95418	103.594	26.2775	4.72406	7.038	260.021	2.25352	270.67
27.3772	137.302	1.95518	108.549	26.2785	6.50517	7.039	267.18	2.25452	270.818
27.3782	144.263	1.95618	113.229	26.2795	8.7016	7.04	273.702	2.25552	270.965
27.3792	150.865	1.95718	117.633	26.2805	11.3204	7.041	279.587	2.25652	271.123
27.3802	157.074	1.95818	121.759	26.2815	14.3755	7.042	284.825	2.25752	271.3
27.3812	162.885	1.95918	125.613	26.2825	17.8538	7.043	289.411	2.25852	271.48
27.3822	168.289	1.96018	129.172	26.2835	21.7965	7.044	293.352	2.25952	271.659
27.3832	173.271	1.96118	132.445	26.2845	26.1923	7.045	296.652	2.26052	271.822
27.3842	177.825	1.96218	135.417	26.2855	31.0428	7.046	299.316	2.26152	271.974
27.3852	181.942	1.96318	138.092	26.2865	36.3463	7.047	301.344	2.26252	272.156
27.3862	185.614	1.96418	140.476	26.2875	42.1168	7.048	302.792	2.26352	272.314
27.3872	188.881	1.96518	142.591	26.2885	48.3464	7.049	303.85	2.26452	272.464
27.3882	191.711	1.96618	144.42	26.2895	55.0378	7.05	304.762	2.26552	272.614
27.3892	194.089	1.96718	145.961	26.2905	62.1787	7.051	305.573	2.26652	272.764
27.3902	196.001	1.96818	147.269	26.2915	69.7779	7.052	306.261	2.26752	272.908
27.3912	197.493	1.96918	148.264	26.2925	77.823	7.053	306.864	2.26852	273.05
27.3922	198.56	1.97018	149.061	26.2935	86.3045	7.054	307.403	2.26952	273.182
27.3932	199.268	1.97118	149.772	26.2945	95.1856	7.055	307.899	2.27052	273.311
27.3942	199.797	1.97218	150.409	26.2955	104.216	7.056	308.377	2.27152	273.427
27.3952	200.252	1.97318	150.999	26.2965	113.134	7.057	308.842	2.27252	273.542
27.3962	200.639	1.97418	151.525	26.2975	121.86	7.058	309.298	2.27352	273.648
27.3972	200.978	1.97518	152.016	26.2985	130.32	7.059	309.732	2.27452	273.752
27.3982	201.278	1.97618	152.514	26.2995	138.461	7.06	310.182	2.27552	273.863
27.3992	201.554	1.97718	152.999	26.3005	146.261	7.061	310.642	2.27652	273.962
27.4002	201.807	1.97818	153.47	26.3015	153.7	7.062	311.114	2.27752	274.057
27.4012	202.052	1.97918	153.904	26.3025	160.755	7.063	311.601	2.27852	274.13
27.4022	202.293	1.98018	154.327	26.3035	167.423	7.064	312.095	2.27952	274.193
27.4032	202.534	1.98118	154.733	26.3045	173.679	7.065	312.616	2.28052	274.264
27.4042	202.783	1.98218	155.135	26.3055	179.514	7.066	313.151	2.28152	274.329
27.4052	203.044	1.98318	155.53	26.3065	184.936	7.067	313.7	2.28252	274.406
27.4062	203.318	1.98418	155.907	26.3075	189.932	7.068	314.266	2.28352	274.477
27.4072	203.625	1.98518	156.277	26.3085	194.498	7.069	314.826	2.28452	274.553
27.4082	203.928	1.98618	156.621	26.3095	198.641	7.07	315.406	2.28552	274.62
27.4092	204.233	1.98718	156.971	26.3105	202.355	7.071	315.984	2.28652	274.684
27.4102	204.558	1.98818	157.337	26.3115	205.638	7.072	316.55	2.28752	274.757
27.4112	204.908	1.98918	157.683	26.3125	208.485	7.073	317.16	2.28852	274.836
27.4122	205.26	1.99018	158.043	26.3135	210.892	7.074	317.795	2.28952	274.934
27.4132	205.622	1.99118	158.386	26.3145	212.87	7.075	318.441	2.29052	275.032
27.4142	205.977	1.99218	158.728	26.3155	214.429	7.076	319.061	2.29152	275.119
27.4152	206.325	1.99318	159.077	26.3165	215.698	7.077	319.646	2.29252	275.212
27.4162	206.636	1.99418	159.425	26.3175	216.809	7.078	320.201	2.29352	275.3
27.4172	206.931	1.99518	159.792	26.3185	217.798	7.079	320.74	2.29452	275.396
27.4182	207.207	1.99618	160.138	26.3195	218.698	7.08	321.272	2.29552	275.49
27.4192	207.464	1.99718	160.48	26.3205	219.537	7.081	321.783	2.29652	275.584
27.4202	207.703	1.99818	160.826	26.3215	220.316	7.082	322.281	2.29752	275.695
27.4212	207.931	1.99918	161.172	26.3225	221.063	7.083	322.753	2.29852	275.798
27.4222	208.143	2.00018	161.549	26.3235	221.781	7.084	323.204	2.29952	275.908
27.4232	208.339	2.00118	161.904	26.3245	222.492	7.085	323.64	2.30052	276.031
27.4242	208.523	2.00218	162.279	26.3255	223.19	7.086	324.033	2.30152	276.15
27.4252	208.695	2.00318	162.638	26.3265	223.876	7.087	324.402	2.30252	276.262
27.4262	208.852	2.00418	163.005	26.3275	224.539	7.088	324.752	2.30352	276.365
27.4272	209	2.00518	163.376	26.3285	225.193	7.089	325.085	2.30452	276.463
27.4282	209.122	2.00618	163.747	26.3295	225.831	7.09	325.415	2.30552	276.555
27.4292	209.238	2.00718	164.152	26.3305	226.452	7.091	325.719	2.30652	276.652
27.4302	209.351	2.00818	164.523	26.3315	227.068	7.092	326.015	2.30752	276.74
27.4312	209.459	2.00918	164.893	26.3325	227.685	7.093	326.32	2.30852	276.82
27.4322	209.56	2.01018	165.269	26.3335	228.283	7.094	326.59	2.30952	276.892
27.4332	209.659	2.01118	165.64	26.3345	228.866	7.095	326.851	2.31052	276.929
27.4342	209.751	2.01218	166.017	26.3355	229.446	7.096	327.105	2.31152	276.962
27.4352	209.846	2.01318	166.377	26.3365	230.042	7.097	327.364	2.31252	277.001
27.4362	209.944	2.01418	166.721	26.3375	230.636	7.098	327.626	2.31352	277.048
27.4372	210.061	2.01518	167.047	26.3385	231.245	7.099	327.893	2.31452	277.095
27.4382	210.186	2.01618	167.372	26.3395	231.845	7.1	328.154	2.31552	277.132
27.4392	210.318	2.01718	167.732	26.3405	232.428	7.101	328.411	2.31652	277.166
27.4402	210.443	2.01818	168.022	26.3415	233.007	7.102	328.665	2.31752	277.193
27.4412	210.567	2.01918	168.307	26.3425	233.586	7.103	328.913	2.31852	277.207
27.4422	210.684	2.02018	168.595	26.3435	234.149	7.104	329.165	2.31952	277.229
27.4432	210.798	2.02118	168.856	26.3445	234.698	7.105	329.415	2.32052	277.232
27.4442	210.911	2.02218	169.116	26.3455	235.232	7.106	329.682	2.32152	277.2
27.4452	211.01	2.02318	169.344	26.3465	235.751	7.107	329.96	2.32252	277.175
27.4462	211.106	2.02418	169.577	26.3475	236.258	7.108	330.243	2.32352	277.158
27.4472	211.203	2.02518	169.777	26.3485	236.776	7.109	330.534	2.32452	277.116
27.4482	211.293	2.02618	169.975	26.3495	237.293	7.11	330.824	2.32552	277.088
27.4492	211.387	2.02718	170.178	26.3505	237.824	7.111	331.114	2.32652	277.062
27.4502	211.476	2.02818	170.362	26.3515	238.358	7.112	331.412	2.32752	277.041
27.4512	211.562	2.02918	170.58	26.3525	238.877	7.113	331.706	2.32852	277.03
27.4522	211.645	2.03018	170.78	26.3535	239.369	7.114	331.986	2.32952	277.021
27.4532	211.73	2.03118	170.987	26.3545	239.875	7.115	332.262	2.33052	277.009
27.4542	211.81	2.03218	171.177	26.3555	240.4	7.116	332.519	2.33152	277.015
27.4552	211.894	2.03318	171.367	26.3565	240.918	7.117	332.758	2.33252	277.028
27.4562	211.966	2.03418	171.563	26.3575	241.422	7.118	332.993	2.33352	277.034
27.4572	212.035	2.03518	171.764	26.3585	241.914	7.119	333.225	2.33452	277.023
27.4582	212.105	2.03618	171.983	26.3595	242.374	7.12	333.454	2.33552	277.011
27.4592	212.174	2.03718	172.179	26.3605	242.834	7.121	333.683	2.33652	277.005
27.4602	212.238	2.03818	172.322	26.3615	243.304	7.122	333.906	2.33752	277
27.4612	212.314	2.03918	172.571	26.3625	243.773	7.123	334.118	2.33852	277
27.4622	212.392	2.04018	172.812	26.3635	244.241	7.124	334.322	2.33952	277.002
27.4632	212.475	2.04118	173.02	26.3645	244.72	7.125	334.53	2.34052	276.997
27.4642	212.546	2.04218	173.249	26.3655	245.209	7.126	334.735	2.34152	277.039
27.4652	212.623	2.04318	173.487	26.3665	245.689	7.127	334.906	2.34252	277.126
27.4662	212.718	2.04418	173.736	26.3675	246.167	7.128	335.072	2.34352	277.2
27.4672	212.829	2.04518	173.99	26.3685	246.646	7.129	335.225	2.34452	277.255
27.4682	212.888	2.04618	174.278	26.3695	247.097	7.13	335.37	2.34552	277.37
27.4692	212.944	2.04718	174.554	26.3705	247.528	7.131	335.515	2.34652	277.465
27.4702	213.002	2.04818	174.811	26.3715	247.944	7.132	335.658	2.34752	277.55
27.4712	213.074	2.04918	175.06	26.3725	248.346	7.133	335.791	2.34852	277.634
27.4722	213.149	2.05018	175.294	26.3735	248.748	7.134	335.926	2.34952	277.717
27.4732	213.223	2.05118	175.535	26.3745	249.152	7.135	336.063	2.35052	277.801
27.4742	213.292	2.05218	175.755	26.3755	249.552	7.136	336.205	2.35152	277.881
27.4752	213.356	2.05318	175.986	26.3765	249.941	7.137	336.35	2.35252	277.958
27.4762	213.415	2.05418	176.2	26.3775	250.333	7.138	336.494	2.35352	278.038
27.4772	213.475	2.05518	176.417	26.3785	250.707	7.139	336.639	2.35452	278.115
27.4782	213.531	2.05618	176.63	26.3795	251.091	7.14	336.782	2.35552	278.217
27.4792	213.581	2.05718	176.841	26.3805	251.489	7.141	336.928	2.35652	278.312
27.4802	213.627	2.05818	177.057	26.3815	251.875	7.142	337.059	2.35752	278.406
27.4812	213.673	2.05918	177.284	26.3825	252.255	7.143	337.197	2.35852	278.497
27.4822	213.714	2.06018	177.465	26.3835	252.623	7.144	337.352	2.35952	278.585
27.4832	213.754	2.06118	177.637	26.3845	252.987	7.145	337.504	2.36052	278.682
27.4842	213.788	2.06218	177.832	26.3855	253.34	7.146	337.649	2.36152	278.773
27.4852	213.845	2.06318	178.001	26.3865	253.677	7.147	337.794	2.36252	278.831
27.4862	213.901	2.06418	178.17	26.3875	254.012	7.148	337.955	2.36352	278.864
27.4872	213.943	2.06518	178.339	26.3885	254.348	7.149	338.114	2.36452	278.907
27.4882	213.952	2.06618	178.493	26.3895	254.683	7.15	338.279	2.36552	278.964
27.4892	214.057	2.06718	178.648	26.3905	255.043	7.151	338.431	2.36652	278.99
27.4902	214.161	2.06818	178.809	26.3915	255.416	7.152	338.572	2.36752	279.026
27.4912	214.251	2.06918	178.978	26.3925	255.791	7.153	338.71	2.36852	279.05
27.4922	214.313	2.07018	179.161	26.3935	256.172	7.154	338.853	2.36952	279.072
27.4932	214.371	2.07118	179.333	26.3945	256.555	7.155	339.013	2.37052	279.089
27.4942	214.429	2.07218	179.509	26.3955	256.955	7.156	339.184	2.37152	279.106
27.4952	214.493	2.07318	179.697	26.3965	257.347	7.157	339.317	2.37252	279.135
27.4962	214.556	2.07418	179.882	26.3975	257.734	7.158	339.441	2.37352	279.158
27.4972	214.62	2.07518	180.085	26.3985	258.115	7.159	339.577	2.37452	279.175
27.4982	214.685	2.07618	180.28	26.3995	258.532	7.16	339.707	2.37552	279.195
27.4992	214.752	2.07718	180.481	26.4005	258.925	7.161	339.827	2.37652	279.199
27.5002	214.818	2.07818	180.665	26.4015	259.291	7.162	339.945	2.37752	279.204
27.5012	214.885	2.07918	180.868	26.4025	259.671	7.163	340.07	2.37852	279.207
27.5022	214.952	2.08018	181.087	26.4035	260.048	7.164	340.187	2.37952	279.211
27.5032	215.02	2.08118	181.299	26.4045	260.45	7.165	340.291	2.38052	279.211
27.5042	215.086	2.08218	181.512	26.4055	260.844	7.166	340.399	2.38152	279.2
27.5052	215.155	2.08318	181.714	26.4065	261.244	7.167	340.494	2.38252	279.189
27.5062	215.214	2.08418	181.946	26.4075	261.646	7.168	340.58	2.38352	279.186
27.5072	215.263	2.08518	182.176	26.4085	262.043	7.169	340.666	2.38452	279.181
27.5082	215.319	2.08618	182.4	26.4095	262.436	7.17	340.748	2.38552	279.166
27.5092	215.391	2.08718	182.636	26.4105	262.825	7.171	340.829	2.38652	279.155
27.5102	215.417	2.08818	182.836	26.4115	263.208	7.172	340.914	2.38752	279.139
27.5112	215.45	2.08918	183.041	26.4125	263.581	7.173	341.005	2.38852	279.123
27.5122	215.487	2.09018	183.234	26.4135	263.955	7.174	341.089	2.38952	279.132
27.5132	215.549	2.09118	183.416	26.4145	264.328	7.175	341.167	2.39052	279.123
27.5142	215.606	2.09218	183.608	26.4155	264.691	7.176	341.208	2.39152	279.117
27.5152	215.662	2.09318	183.79	26.4165	265.03	7.177	341.215	2.39252	279.109
27.5162	215.711	2.09418	183.972	26.4175	265.36	7.178	341.295	2.39352	279.095
27.5172	215.769	2.09518	184.148	26.4185	265.695	7.179	341.386	2.39452	279.089
27.5182	215.828	2.09618	184.315	26.4195	266.023	7.18	341.457	2.39552	279.087
27.5192	215.892	2.09718	184.477	26.4205	266.304	7.181	341.53	2.39652	279.078
27.5202	215.959	2.09818	184.637	26.4215	266.596	7.182	341.616	2.39752	279.077
27.5212	216.027	2.09918	184.81	26.4225	266.919	7.183	341.695	2.39852	279.085
27.5222	216.092	2.10018	184.95	26.4235	267.228	7.184	341.774	2.39952	279.095
27.5232	216.153	2.10118	185.092	26.4245	267.533	7.185	341.857	2.40052	279.112
27.5242	216.213	2.10218	185.225	26.4255	267.815	7.186	341.935	2.40152	279.127
27.5252	216.272	2.10318	185.38	26.4265	268.1	7.187	342.011	2.40252	279.152
27.5262	216.331	2.10418	185.533	26.4275	268.381	7.188	342.104	2.40352	279.182
27.5272	216.386	2.10518	185.667	26.4285	268.664	7.189	342.184	2.40452	279.212
27.5282	216.449	2.10618	185.792	26.4295	268.953	7.19	342.262	2.40552	279.255
27.5292	216.506	2.10718	185.921	26.4305	269.245	7.191	342.339	2.40652	279.307
27.5302	216.565	2.10818	186.05	26.4315	269.541	7.192	342.414	2.40752	279.358
27.5312	216.62	2.10918	186.202	26.4325	269.824	7.193	342.491	2.40852	279.405
27.5322	216.672	2.11018	186.355	26.4335	270.113	7.194	342.57	2.40952	279.451
27.5332	216.726	2.11118	186.517	26.4345	270.406	7.195	342.652	2.41052	279.487
27.5342	216.76	2.11218	186.672	26.4355	270.702	7.196	342.729	2.41152	279.553
27.5352	216.797	2.11318	186.823	26.4365	270.997	7.197	342.819	2.41252	279.622
27.5362	216.837	2.11418	186.963	26.4375	271.305	7.198	342.921	2.41352	279.685
27.5372	216.879	2.11518	187.105	26.4385	271.615	7.199	342.984	2.41452	279.752
27.5382	216.914	2.11618	187.25	26.4395	271.911	7.2	343.041	2.41552	279.811
27.5392	216.945	2.11718	187.401	26.4405	272.207	7.201	343.1	2.41652	279.871
27.5402	216.97	2.11818	187.559	26.4415	272.531	7.202	343.157	2.41752	279.942
27.5412	216.989	2.11918	187.701	26.4425	272.855	7.203	343.203	2.41852	280.009
27.5422	217.004	2.12018	187.83	26.4435	273.141	7.204	343.25	2.41952	280.069
27.5432	217.021	2.12118	187.943	26.4445	273.42	7.205	343.305	2.42052	280.126
27.5442	217.041	2.12218	188.061	26.4455	273.701	7.206	343.352	2.42152	280.174
27.5452	217.06	2.12318	188.199	26.4465	273.982	7.207	343.406	2.42252	280.222
27.5462	217.081	2.12418	188.321	26.4475	274.266	7.208	343.455	2.42352	280.272
27.5472	217.1	2.12518	188.448	26.4485	274.544	7.209	343.49	2.42452	280.284
27.5482	217.128	2.12618	188.573	26.4495	274.817	7.21	343.552	2.42552	280.314
27.5492	217.148	2.12718	188.703	26.4505	275.086	7.211	343.612	2.42652	280.341
27.5502	217.172	2.12818	188.856	26.4515	275.345	7.212	343.673	2.42752	280.367
27.5512	217.186	2.12918	188.985	26.4525	275.594	7.213	343.729	2.42852	280.412
27.5522	217.203	2.13018	189.088	26.4535	275.844	7.214	343.783	2.42952	280.471
27.5532	217.221	2.13118	189.166	26.4545	276.081	7.215	343.827	2.43052	280.524
27.5542	217.238	2.13218	189.264	26.4555	276.299	7.216	343.873	2.43152	280.579
27.5552	217.265	2.13318	189.373	26.4565	276.495	7.217	343.924	2.43252	280.623
27.5562	217.29	2.13418	189.477	26.4575	276.697	7.218	343.974	2.43352	280.667
27.5572	217.312	2.13518	189.6	26.4585	276.888	7.219	344.026	2.43452	280.715
27.5582	217.332	2.13618	189.706	26.4595	277.077	7.22	344.075	2.43552	280.761
27.5592	217.352	2.13718	189.818	26.4605	277.267	7.221	344.118	2.43652	280.805
27.5602	217.374	2.13818	189.919	26.4615	277.454	7.222	344.164	2.43752	280.842
27.5612	217.398	2.13918	190.028	26.4625	277.632	7.223	344.213	2.43852	280.876
27.5622	217.425	2.14018	190.159	26.4635	277.796	7.224	344.263	2.43952	280.905
27.5632	217.454	2.14118	190.286	26.4645	277.988	7.225	344.313	2.44052	280.939
27.5642	217.482	2.14218	190.496	26.4655	278.191	7.226	344.345	2.44152	280.984
27.5652	217.508	2.14318	190.667	26.4665	278.386	7.227	344.38	2.44252	281.036
27.5662	217.53	2.14418	190.816	26.4675	278.578	7.228	344.406	2.44352	281.09
27.5672	217.556	2.14518	190.96	26.4685	278.766	7.229	344.425	2.44452	281.128
27.5682	217.584	2.14618	191.094	26.4695	278.956	7.23	344.452	2.44552	281.238
27.5692	217.599	2.14718	191.232	26.4705	279.146	7.231	344.464	2.44652	281.306
27.5702	217.622	2.14818	191.36	26.4715	279.338	7.232	344.48	2.44752	281.368
27.5712	217.617	2.14918	191.444	26.4725	279.536	7.233	344.499	2.44852	281.416
27.5722	217.629	2.15018	191.565	26.4735	279.738	7.234	344.523	2.44952	281.423
27.5732	217.62	2.15118	191.727	26.4745	279.938	7.235	344.544	2.45052	281.421
27.5742	217.608	2.15218	191.913	26.4755	280.148	7.236	344.565	2.45152	281.431
27.5752	217.601	2.15318	192.05	26.4765	280.365	7.237	344.591	2.45252	281.444
27.5762	217.601	2.15418	192.182	26.4775	280.59	7.238	344.611	2.45352	281.455
27.5772	217.595	2.15518	192.319	26.4785	280.822	7.239	344.637	2.45452	281.467
27.5782	217.591	2.15618	192.443	26.4795	281.053	7.24	344.671	2.45552	281.475
27.5792	217.587	2.15718	192.579	26.4805	281.281	7.241	344.711	2.45652	281.48
27.5802	217.587	2.15818	192.705	26.4815	281.52	7.242	344.751	2.45752	281.494
27.5812	217.583	2.15918	192.844	26.4825	281.762	7.243	344.784	2.45852	281.51
27.5822	217.583	2.16018	192.956	26.4835	281.997	7.244	344.817	2.45952	281.527
27.5832	217.582	2.16118	193.051	26.4845	282.241	7.245	344.843	2.46052	281.545
27.5842	217.583	2.16218	193.162	26.4855	282.478	7.246	344.868	2.46152	281.564
27.5852	217.583	2.16318	193.211	26.4865	282.71	7.247	344.903	2.46252	281.558
27.5862	217.581	2.16418	193.287	26.4875	282.943	7.248	344.939	2.46352	281.553
27.5872	217.594	2.16518	193.363	26.4885	283.175	7.249	344.983	2.46452	281.552
27.5882	217.597	2.16618	193.45	26.4895	283.415	7.25	345.036	2.46552	281.561
27.5892	217.599	2.16718	193.545	26.4905	283.651	7.251	345.089	2.46652	281.54
27.5902	217.611	2.16818	193.638	26.4915	283.884	7.252	345.141	2.46752	281.538
27.5912	217.617	2.16918	193.746	26.4925	284.115	7.253	345.19	2.46852	281.537
27.5922	217.68	2.17018	193.869	26.4935	284.341	7.254	345.235	2.46952	281.541
27.5932	217.722	2.17118	193.974	26.4945	284.559	7.255	345.283	2.47052	281.564
27.5942	217.805	2.17218	194.054	26.4955	284.772	7.256	345.334	2.47152	281.575
27.5952	217.887	2.17318	194.12	26.4965	284.986	7.257	345.389	2.47252	281.578
27.5962	217.963	2.17418	194.232	26.4975	285.201	7.258	345.402	2.47352	281.571
27.5972	218.031	2.17518	194.344	26.4985	285.412	7.259	345.499	2.47452	281.561
27.5982	218.11	2.17618	194.469	26.4995	285.594	7.26	345.591	2.47552	281.549
27.5992	218.189	2.17718	194.608	26.5005	285.787	7.261	345.659	2.47652	281.54
27.6002	218.265	2.17818	194.74	26.5015	285.985	7.262	345.731	2.47752	281.532
27.6012	218.327	2.17918	194.876	26.5025	286.167	7.263	345.805	2.47852	281.537
27.6022	218.387	2.18018	195	26.5035	286.35	7.264	345.887	2.47952	281.543
27.6032	218.46	2.18118	195.147	26.5045	286.537	7.265	345.968	2.48052	281.546
27.6042	218.531	2.18218	195.296	26.5055	286.73	7.266	346.05	2.48152	281.551
27.6052	218.593	2.18318	195.43	26.5065	286.918	7.267	346.135	2.48252	281.553
27.6062	218.659	2.18418	195.585	26.5075	287.102	7.268	346.216	2.48352	281.571
27.6072	218.724	2.18518	195.728	26.5085	287.29	7.269	346.292	2.48452	281.572
27.6082	218.775	2.18618	195.89	26.5095	287.483	7.27	346.365	2.48552	281.566
27.6092	218.826	2.18718	196.042	26.5105	287.654	7.271	346.436	2.48652	281.553
27.6102	218.87	2.18818	196.175	26.5115	287.825	7.272	346.505	2.48752	281.524
27.6112	218.907	2.18918	196.31	26.5125	288.004	7.273	346.574	2.48852	281.498
27.6122	218.944	2.19018	196.415	26.5135	288.182	7.274	346.645	2.48952	281.472
27.6132	218.946	2.19118	196.532	26.5145	288.364	7.275	346.718	2.49052	281.449
27.6142	218.955	2.19218	196.637	26.5155	288.556	7.276	346.782	2.49152	281.421
27.6152	218.943	2.19318	196.75	26.5165	288.756	7.277	346.846	2.49252	281.406
27.6162	218.928	2.19418	196.876	26.5175	288.938	7.278	346.911	2.49352	281.391
27.6172	218.916	2.19518	196.965	26.5185	289.112	7.279	347.035	2.49452	281.381
27.6182	218.903	2.19618	197.054	26.5195	289.29	7.28	346.996	2.49552	281.37
27.6192	218.884	2.19718	197.115	26.5205	289.496	7.281	346.963	2.49652	281.358
27.6202	218.866	2.19818	197.165	26.5215	289.69	7.282	346.955	2.49752	281.344
27.6212	218.853	2.19918	197.221	26.5225	289.887	7.283	346.934	2.49852	281.329
27.6222	218.862	2.20018	197.264	26.5235	290.089	7.284	346.919	2.49952	281.278
27.6232	218.872	2.20118	197.319	26.5245	290.282	7.285	346.906	2.50052	281.214
27.6242	218.856	2.20218	197.361	26.5255	290.463	7.286	346.897	2.50152	281.137
27.6252	218.841	2.20318	197.408	26.5265	290.629	7.287	346.892	2.50252	281.012
27.6262	218.843	2.20418	197.467	26.5275	290.798	7.288	346.889	2.50352	280.772
27.6272	218.839	2.20518	197.501	26.5285	290.97	7.289	346.891	2.50452	280.263
27.6282	218.841	2.20618	197.555	26.5295	291.14	7.29	346.9	2.50552	279.298
27.6292	218.85	2.20718	197.582	26.5305	291.303	7.291	346.905	2.50652	277.825
27.6302	218.86	2.20818	197.617	26.5315	291.484	7.292	346.912	2.50752	275.811
27.6312	218.888	2.20918	197.679	26.5325	291.663	7.293	346.918	2.50852	273.243
27.6322	218.912	2.21018	197.741	26.5335	291.83	7.294	346.932	2.50952	270.092
27.6332	218.942	2.21118	197.829	26.5345	291.999	7.295	346.937	2.51052	266.35
27.6342	218.983	2.21218	197.903	26.5355	292.162	7.296	346.935	2.51152	262.016
27.6352	219.028	2.21318	197.991	26.5365	292.324	7.297	346.943	2.51252	257.086
27.6362	219.071	2.21418	198.068	26.5375	292.486	7.298	346.952	2.51352	251.548
27.6372	219.119	2.21518	198.137	26.5385	292.638	7.299	346.964	2.51452	245.404
27.6382	219.16	2.21618	198.231	26.5395	292.802	7.3	346.948	2.51552	238.645
27.6392	219.203	2.21718	198.314	26.5405	292.978	7.301	347.022	2.51652	231.275
27.6402	219.248	2.21818	198.415	26.5415	293.143	7.302	347.094	2.51752	223.299
27.6412	219.288	2.21918	198.514	26.5425	293.315	7.303	347.161	2.51852	214.71
27.6422	219.327	2.22018	198.615	26.5435	293.473	7.304	347.224	2.51952	205.519
27.6432	219.357	2.22118	198.731	26.5445	293.632	7.305	347.276	2.52052	195.746
27.6442	219.389	2.22218	198.834	26.5455	293.794	7.306	347.324	2.52152	185.39
27.6452	219.433	2.22318	198.943	26.5465	293.969	7.307	347.357	2.52252	174.439
27.6462	219.481	2.22418	199.06	26.5475	294.154	7.308	347.392	2.52352	162.958
27.6472	219.523	2.22518	199.211	26.5485	294.336	7.309	347.423	2.52452	151.081
27.6482	219.568	2.22618	199.366	26.5495	294.518	7.31	347.448	2.52552	139.148
27.6492	219.612	2.22718	199.478	26.5505	294.705	7.311	347.475	2.52652	127.553
27.6502	219.65	2.22818	199.598	26.5515	294.887	7.312	347.51	2.52752	116.355
27.6512	219.69	2.22918	199.703	26.5525	295.066	7.313	347.548	2.52852	105.625
27.6522	219.723	2.23018	199.806	26.5535	295.243	7.314	347.582	2.52952	95.4053
27.6532	219.762	2.23118	199.879	26.5545	295.428	7.315	347.613	2.53052	85.7233
27.6542	219.806	2.23218	199.935	26.5555	295.61	7.316	347.648	2.53152	76.599
27.6552	219.841	2.23318	200.006	26.5565	295.79	7.317	347.692	2.53252	68.04
27.6562	219.876	2.23418	200.074	26.5575	295.959	7.318	347.726	2.53352	60.0506
27.6572	219.909	2.23518	200.149	26.5585	296.116	7.319	347.75	2.53452	52.6538
27.6582	219.94	2.23618	200.231	26.5595	296.301	7.32	347.773	2.53552	45.8342
27.6592	219.977	2.23718	200.311	26.5605	296.476	7.321	347.795	2.53652	39.6233
27.6602	220.012	2.23818	200.398	26.5615	296.615	7.322	347.8	2.53752	34.0144
27.6612	220.047	2.23918	200.474	26.5625	296.755	7.323	347.794	2.53852	28.9878
27.6622	220.086	2.24018	200.552	26.5635	296.894	7.324	347.781	2.53952	24.5631
27.6632	220.124	2.24118	200.612	26.5645	297.05	7.325	347.779	2.54052	20.7046
27.6642	220.159	2.24218	200.676	26.5655	297.21	7.326	347.782	2.54152	17.4311
27.6652	220.192	2.24318	200.738	26.5665	297.364	7.327	347.795	2.54252	14.7202
27.6662	220.226	2.24418	200.799	26.5675	297.513	7.328	347.817	2.54352	12.6088
27.6672	220.248	2.24518	200.832	26.5685	297.66	7.329	347.835	2.54452	11.0593
27.6682	220.269	2.24618	200.786	26.5695	297.805	7.33	347.863	2.54552	10.0112
27.6692	220.289	2.24718	200.77	26.5705	297.945	7.331	347.893	2.54652	9.24497
27.6702	220.309	2.24818	200.794	26.5715	298.088	7.332	347.912	2.54752	8.57748
27.6712	220.33	2.24918	200.836	26.5725	298.234	7.333	347.919	2.54852	8.02323
27.6722	220.35	2.25018	200.891	26.5735	298.377	7.334	347.919	2.54952	7.53795
27.6732	220.368	2.25118	200.931	26.5745	298.518	7.335	347.916	2.55052	7.09607
27.6742	220.38	2.25218	201.034	26.5755	298.645	7.336	347.909	2.55152	6.67804
27.6752	220.373	2.25318	201.155	26.5765	298.768	7.337	347.896	2.55252	6.28129
27.6762	220.384	2.25418	201.266	26.5775	298.895	7.338	347.865	2.55352	5.91265
27.6772	220.324	2.25518	201.36	26.5785	299.031	7.339	347.838	2.55452	5.56784
27.6782	220.277	2.25618	201.449	26.5795	299.174	7.34	347.807	2.55552	5.23665
27.6792	220.242	2.25718	201.526	26.5805	299.316	7.341	347.757	2.55652	4.93781
27.6802	220.231	2.25818	201.59	26.5815	299.458	7.342	347.692	2.55752	4.63982
27.6812	220.202	2.25918	201.657	26.5825	299.623	7.343	347.611	2.55852	4.34609
27.6822	220.173	2.26018	201.725	26.5835	299.778	7.344	347.518	2.55952	4.0711
27.6832	220.136	2.26118	201.799	26.5845	299.921	7.345	347.39	2.56052	3.80546
27.6842	220.096	2.26218	201.889	26.5855	300.041	7.346	347.221	2.56152	3.55005
27.6852	220.053	2.26318	201.968	26.5865	300.156	7.347	347.003	2.56252	3.30826
27.6862	220	2.26418	202.059	26.5875	300.28	7.348	346.706	2.56352	3.09881
27.6872	219.933	2.26518	202.135	26.5885	300.401	7.349	346.273	2.56452	2.89363
27.6882	219.856	2.26618	202.233	26.5895	300.532	7.35	345.43	2.56552	2.69696
27.6892	219.759	2.26718	202.379	26.5905	300.653	7.351	343.93	2.56652	2.49774
27.6902	219.638	2.26818	202.503	26.5915	300.772	7.352	341.732	2.56752	2.353
27.6912	219.491	2.26918	202.62	26.5925	300.873	7.353	338.819	2.56852	2.24061
27.6922	219.313	2.27018	202.718	26.5935	300.976	7.354	335.173	2.56952	2.12823
27.6932	218.853	2.27118	202.81	26.5945	301.083	7.355	330.834	2.57052	2.02351
27.6942	217.97	2.27218	202.901	26.5955	301.186	7.356	325.75	2.57152	1.92645
27.6952	216.651	2.27318	202.958	26.5965	301.295	7.357	319.911	2.57252	1.85408
27.6962	214.887	2.27418	202.998	26.5975	301.408	7.358	313.32	2.57352	1.79363
27.6972	212.608	2.27518	203.041	26.5985	301.518	7.359	305.998	2.57452	1.72723
27.6982	210.001	2.27618	203.089	26.5995	301.612	7.36	297.91	2.57552	1.66422
27.6992	206.895	2.27718	203.135	26.6005	301.704	7.361	289.074	2.57652	1.59782
27.7002	203.288	2.27818	203.184	26.6015	301.792	7.362	279.476	2.57752	1.52716
27.7012	199.146	2.27918	203.227	26.6025	301.87	7.363	269.185	2.57852	1.44968
27.7022	194.568	2.28018	203.255	26.6035	301.941	7.364	258.237	2.57952	1.38072
27.7032	189.498	2.28118	203.278	26.6045	302.013	7.365	246.652	2.58052	1.31345
27.7042	183.948	2.28218	203.282	26.6055	302.103	7.366	234.344	2.58152	1.24279
27.7052	177.913	2.28318	203.274	26.6065	302.2	7.367	221.34	2.58252	1.2198
27.7062	171.399	2.28418	203.244	26.6075	302.295	7.368	207.654	2.58352	1.20192
27.7072	164.41	2.28518	203.191	26.6085	302.386	7.369	193.323	2.58452	1.18148
27.7082	156.947	2.28618	203.136	26.6095	302.475	7.37	178.491	2.58552	1.16957
27.7092	149.021	2.28718	203.055	26.6105	302.537	7.371	163.698	2.58652	1.1585
27.7102	140.633	2.28818	202.908	26.6115	302.612	7.372	149.424	2.58752	1.16191
27.7112	131.788	2.28918	202.704	26.6125	302.694	7.373	135.76	2.58852	1.12529
27.7122	122.496	2.29018	202.422	26.6135	302.779	7.374	122.753	2.58952	1.08783
27.7132	112.766	2.29118	202.036	26.6145	302.861	7.375	110.453	2.59052	1.041
27.7142	103.106	2.29218	201.479	26.6155	302.937	7.376	98.763	2.59152	0.99674
27.7152	93.7937	2.29318	200.538	26.6165	303.019	7.377	87.7954	2.59252	0.96268
27.7162	84.865	2.29418	199.169	26.6175	303.102	7.378	77.5684	2.59352	0.91926
27.7172	76.3481	2.29518	197.378	26.6185	303.177	7.379	68.0793	2.59452	0.87669
27.7182	68.3015	2.29618	195.143	26.6195	303.242	7.38	59.3073	2.59552	0.83242
27.7192	60.6287	2.29718	192.486	26.6205	303.321	7.381	51.285	2.59652	0.78559
27.7202	53.4247	2.29818	189.393	26.6215	303.392	7.382	44.0032	2.59752	0.73196
27.7212	46.6901	2.29918	185.853	26.6225	303.451	7.383	37.5106	2.59852	0.68173
27.7222	40.4412	2.30018	181.881	26.6235	303.521	7.384	31.6776	2.59952	0.65022
27.7232	34.6267	2.30118	177.466	26.6245	303.6	7.385	26.4385	2.60052	0.61362
27.7242	29.289	2.30218	172.625	26.6255	303.678	7.386	21.7555	2.60152	0.58552
27.7252	24.4208	2.30318	167.35	26.6265	303.74	7.387	17.8131	2.60252	0.55657
27.7262	20.0389	2.30418	161.637	26.6275	303.797	7.388	14.6032	2.60352	0.50804
27.7272	16.1236	2.30518	155.507	26.6285	303.848	7.389	12.1185	2.60452	0.44929
27.7282	12.6931	2.30618	148.937	26.6295	303.886	7.39	10.3403	2.60552	0.39566
27.7292	9.74605	2.30718	141.943	26.6305	303.915	7.391	9.18926	2.60652	0.33862
27.7302	7.27576	2.30818	134.526	26.6315	303.949	7.392	8.39725	2.60752	0.27902
27.7312	5.26477	2.30918	126.751	26.6325	303.953	7.393	7.72404	2.60852	0.21942
27.7322	3.73056	2.31018	118.626	26.6335	303.921	7.394	7.12281	2.60952	0.18452
27.7332	2.66368	2.31118	110.187	26.6345	303.863	7.395	6.59177	2.61052	0.15301
27.7342	2.06265	2.31218	101.506	26.6355	303.711	7.396	6.07423	2.61152	0.13259
27.7352	1.65584	2.31318	92.7062	26.6365	303.422	7.397	5.66108	2.61252	0.10449
27.7362	1.31475	2.31418	84.229	26.6375	302.942	7.398	5.26231	2.61352	0.06617
27.7372	1.02477	2.31518	76.1432	26.6385	302.182	7.399	4.85636	2.61452	0.0253
27.7382	0.77204	2.31618	68.4547	26.6395	300.944	7.4	4.46209	2.61552	-0.013
27.7392	0.5339	2.31718	61.1867	26.6405	299.075	7.401	4.08853	2.61652	-0.04195
27.7402	0.3184	2.31818	54.3145	26.6415	296.557	7.402	3.72397	2.61752	-0.05983
27.7412	0.10802	2.31918	47.8657	26.6425	293.389	7.403	3.3693	2.61852	-0.06153
27.7422	-0.07901	2.32018	41.85	26.6435	289.559	7.404	3.00294	2.61952	-0.06835
27.7432	-0.24632	2.32118	36.276	26.6445	285.074	7.405	2.68787	2.62052	-0.09729
27.7442	-0.39317	2.32218	31.1132	26.6455	279.921	7.406	2.45828	2.62152	-0.12795
27.7452	-0.5174	2.32318	26.4139	26.6465	274.099	7.407	2.32678	2.62252	-0.16711
27.7462	-0.61753	2.32418	22.1353	26.6475	267.595	7.408	2.22948	2.62352	-0.20456
27.7472	-0.73957	2.32518	18.2868	26.6485	260.412	7.409	2.12317	2.62452	-0.24543
27.7482	-0.85431	2.32618	14.877	26.6495	252.575	7.41	2.01056	2.62552	-0.27609
27.7492	-0.96027	2.32718	11.9222	26.6505	244.061	7.411	1.90697	2.62652	-0.31355
27.7502	-1.06917	2.32818	9.40257	26.6515	234.889	7.412	1.81145	2.62752	-0.34589
27.7512	-1.17588	2.32918	7.35462	26.6525	225.042	7.413	1.72585	2.62852	-0.37825
27.7522	-1.24387	2.33018	5.69805	26.6535	214.561	7.414	1.64654	2.62952	-0.41571
27.7532	-1.31115	2.33118	4.4482	26.6545	203.454	7.415	1.58163	2.63052	-0.50681
27.7542	-1.37476	2.33218	3.57438	26.6555	191.717	7.416	1.49872	2.63152	-0.57066
27.7552	-1.44496	2.33318	3.04958	26.6565	179.47	7.417	1.42391	2.63252	-0.64389
27.7562	-1.48376	2.33418	2.81613	26.6575	166.81	7.418	1.30951	2.63352	-0.70689
27.7572	-1.50941	2.33518	2.65569	26.6585	153.842	7.419	1.2086	2.63452	-0.76137
27.7582	-1.5336	2.33618	2.53687	26.6595	140.74	7.42	1.1419	2.63552	-0.81331
27.7592	-1.5505	2.33718	2.41586	26.6605	127.913	7.421	1.07968	2.63652	-0.86694
27.7602	-1.54913	2.33818	2.37445	26.6615	115.67	7.422	1.01837	2.63752	-0.91973
27.7612	-1.54558	2.33918	2.34034	26.6625	104.024	7.423	0.96785	2.63852	-0.98529
27.7622	-1.53253	2.34018	2.32155	26.6635	92.9962	7.424	0.91195	2.63952	-1.0534
27.7632	-1.52094	2.34118	2.31373	26.6645	82.6111	7.425	0.85153	2.64052	-1.12322
27.7642	-1.50717	2.34218	2.2986	26.6655	72.8332	7.426	0.79022	2.64152	-1.16237
27.7652	-1.48901	2.34318	2.36086	26.6665	63.6818	7.427	0.7271	2.64252	-1.19558
27.7662	-1.48838	2.34418	2.32967	26.6675	55.1858	7.428	0.664	2.64352	-1.22028
27.7672	-1.50307	2.34518	2.34375	26.6685	47.3689	7.429	0.58019	2.64452	-1.23304
27.7682	-1.482	2.34618	2.36658	26.6695	40.2275	7.43	0.50521	2.64552	-1.24837
27.7692	-1.44632	2.34718	2.37702	26.6705	33.7223	7.431	0.46068	2.64652	-1.2654
27.7702	-1.43253	2.34818	2.38306	26.6715	27.9058	7.432	0.41166	2.64752	-1.28498
27.7712	-1.41146	2.34918	2.37304	26.6725	22.7341	7.433	0.36445	2.64852	-1.30796
27.7722	-1.38527	2.35018	2.30169	26.6735	18.2538	7.434	0.31722	2.64952	-1.325
27.7732	-1.38463	2.35118	2.25662	26.6745	14.4044	7.435	0.28079	2.65052	-1.33861
27.7742	-1.38254	2.35218	2.21009	26.6755	11.1937	7.436	0.24077	2.65152	-1.23985
27.7752	-1.37679	2.35318	2.17378	26.6765	8.6393	7.437	0.20614	2.65252	-1.20154
27.7762	-1.36448	2.35418	2.13091	26.6775	6.6746	7.438	0.17422	2.65352	-1.1462
27.7772	-1.36677	2.35518	2.08949	26.6785	5.25579	7.439	0.16119	2.65452	-1.10618
27.7782	-1.37197	2.35618	2.01813	26.6795	4.32502	7.44	0.14545	2.65552	-1.07127
27.7792	-1.37134	2.35718	1.93437	26.6805	3.7938	7.441	0.12073	2.65652	-1.02616
27.7802	-1.37509	2.35818	1.89587	26.6815	3.47113	7.442	0.1014	2.65752	-0.98529
27.7812	-1.35766	2.35918	1.74639	26.6825	3.2019	7.443	0.09107	2.65852	-0.94443
27.7822	-1.29496	2.36018	1.63999	26.6835	2.97737	7.444	0.07444	2.65952	-0.89675
27.7832	-1.20597	2.36118	1.53358	26.6845	2.79313	7.445	0.07311	2.66052	-0.85162
27.7842	-1.14474	2.36218	1.43448	26.6855	2.63693	7.446	0.07898	2.66152	-0.80395
27.7852	-1.07912	2.36318	1.34415	26.6865	2.52017	7.447	0.08035	2.66252	-0.76818
27.7862	-1.01934	2.36418	1.21073	26.6875	2.43757	7.448	0.07992	2.66352	-0.73157
27.7872	-0.94861	2.36518	1.15032	26.6885	2.36198	7.449	0.08488	2.66452	-0.70519
27.7882	-0.86474	2.36618	1.05999	26.6895	2.28728	7.45	0.09345	2.66552	-0.6856
27.7892	-0.79254	2.36718	0.97914	26.6905	2.22484	7.451	0.10742	2.66652	-0.66091
27.7902	-0.72693	2.36818	0.90997	26.6915	2.18343	7.452	0.11239	2.66752	-0.63366
27.7912	-0.65035	2.36918	0.84738	26.6925	2.13588	7.453	0.11826	2.66852	-0.60302
27.7922	-0.57816	2.37018	0.80597	26.6935	2.10673	7.454	0.12232	2.66952	-0.57237
27.7932	-0.5089	2.37118	0.7923	26.6945	2.06094	7.455	0.12009	2.67052	-0.53575
27.7942	-0.43451	2.37218	0.77351	26.6955	2.03969	7.456	0.10977	2.67152	-0.4966
27.7952	-0.36086	2.37318	0.75036	26.6965	2.0307	7.457	0.10124	2.67252	-0.51362
27.7962	-0.29087	2.37418	0.73084	26.6975	2.01733	7.458	0.09901	2.67352	-0.50171
27.7972	-0.22232	2.37518	0.71717	26.6985	2.01184	7.459	0.10308	2.67452	-0.50341
27.7982	-0.15305	2.37618	0.69912	26.6995	2.00809	7.46	0.11164	2.67552	-0.49745
27.7992	-0.08889	2.37718	0.70224	26.7005	2.00875	7.461	0.11301	2.67652	-0.49063
27.8002	-0.02692	2.37818	0.70171	26.7015	2.02166	7.462	0.11078	2.67752	-0.49403
27.8012	0.03869	2.37918	0.69097	26.7025	2.03983	7.463	0.10225	2.67852	-0.49318
27.8022	0.04956	2.38018	0.72549	26.7035	2.04748	7.464	0.08471	2.67952	-0.49233
27.8032	-0.02867	2.38118	0.73956	26.7045	2.04813	7.465	0.06719	2.68052	-0.49063
27.8042	-0.15728	2.38218	0.74635	26.7055	2.02863	7.466	0.03886	2.68152	-0.48552
27.8052	-0.23185	2.38318	0.74216	26.7065	2.00562	7.467	0.03573	2.68252	-0.47956
27.8062	-0.31958	2.38418	0.73652	26.7075	1.98961	7.468	0.0353	2.68352	-0.48297
27.8072	-0.40145	2.38518	0.73161	26.7085	1.97098	7.469	0.05467	2.68452	-0.48722
27.8082	-0.48844	2.38618	0.71138	26.7095	1.95586	7.47	0.06683	2.68552	-0.48212
27.8092	-0.58638	2.38718	0.70355	26.7105	1.96001	7.471	0.079	2.68652	-0.47361
27.8102	-0.68651	2.38818	0.6833	26.7115	1.93612	7.472	0.08396	2.68752	-0.46935
27.8112	-0.78956	2.38918	0.66745	26.7125	1.90523	7.473	0.10604	2.68852	-0.46169
27.8122	-0.88969	2.39018	0.63771	26.7135	1.87345	7.474	0.13439	2.68952	-0.44721
27.8132	-0.99055	2.39118	0.60432	26.7145	1.8408	7.475	0.15916	2.69052	-0.43274
27.8142	-1.09288	2.39218	0.57021	26.7155	1.81954	7.476	0.19383	2.69152	-0.42593
27.8152	-1.193	2.39318	0.5361	26.7165	1.79566	7.477	0.23658	2.69252	-0.42593
27.8162	-1.28948	2.39418	0.50782	26.7175	1.78053	7.478	0.27755	2.69352	-0.42508
27.8172	-1.38743	2.39518	0.46495	26.7185	1.77154	7.479	0.31042	2.69452	-0.42678
27.8182	-1.48098	2.39618	0.42572	26.7195	1.75554	7.48	0.34147	2.69552	-0.41146
27.8192	-1.57016	2.39718	0.3843	26.7205	1.73515	7.481	0.36714	2.69652	-0.38932
27.8202	-1.65934	2.39818	0.34727	26.7215	1.7139	7.482	0.40271	2.69752	-0.36719
27.8212	-1.74633	2.39918	0.32191	26.7225	1.68037	7.483	0.44367	2.69852	-0.33994
27.8222	-1.83259	2.40018	0.29145	26.7235	1.62143	7.484	0.48553	2.69952	-0.32547
27.8232	-1.89182	2.40118	0.27121	26.7245	1.57739	7.485	0.53639	2.70052	-0.30589
27.8242	-1.90215	2.40218	0.24002	26.7255	1.53686	7.486	0.59175	2.70152	-0.29566
27.8252	-1.88691	2.40318	0.22123	26.7265	1.50509	7.487	0.65521	2.70252	-0.2897
27.8262	-1.89649	2.40418	0.20756	26.7275	1.4628	7.488	0.65928	2.70352	-0.28034
27.8272	-1.90171	2.40518	0.19901	26.7285	1.40123	7.489	0.68224	2.70452	-0.25991
27.8282	-1.90837	2.40618	0.20067	26.7295	1.33792	7.49	0.67101	2.70552	-0.23947
27.8292	-1.91212	2.40718	0.19722	26.7305	1.27635	7.491	0.66968	2.70652	-0.2216
27.8302	-1.9093	2.40818	0.19597	26.7315	1.19376	7.492	0.66565	2.70752	-0.21053
27.8312	-1.90501	2.40918	0.20055	26.7325	1.12605	7.493	0.66522	2.70852	-0.20371
27.8322	-1.89562	2.41018	0.20294	26.7335	1.07062	7.494	0.65759	2.70952	-0.21138
27.8332	-1.88695	2.41118	0.21702	26.7345	1.01607	7.495	0.64187	2.71052	-0.21734
27.8342	-1.8812	2.41218	0.23036	26.7355	0.96064	7.496	0.63243	2.71152	-0.22415
27.8352	-1.87181	2.41318	0.24736	26.7365	0.90346	7.497	0.6149	2.71252	-0.22756
27.8362	-1.86387	2.41418	0.25341	26.7375	0.84978	7.498	0.58567	2.71352	-0.23181
27.8372	-1.85667	2.41518	0.26383	26.7385	0.7926	7.499	0.56275	2.71452	-0.22585
27.8382	-1.84217	2.41618	0.28594	26.7395	0.73016	7.5	0.55062	2.71552	-0.21734
27.8392	-1.83203	2.41718	0.30732	26.7405	0.67735	7.501	0.5421	2.71652	-0.2199
27.8402	-1.82629	2.41818	0.33308	26.7415	0.62016	7.502	0.53717	2.71752	-0.2216
27.8412	-1.82054	2.41918	0.35153	26.7425	0.56824	7.503	0.52863	2.71852	-0.225
27.8422	-1.81626	2.42018	0.36926	26.7435	0.52332	7.504	0.5174	2.71952	-0.23266
27.8432	-1.81563	2.42118	0.38042	26.7445	0.49681	7.505	0.51787	2.72052	-0.22756
27.8442	-1.8128	2.42218	0.39157	26.7455	0.46941	7.506	0.50844	2.72152	-0.23862
27.8452	-1.81728	2.42318	0.41514	26.7465	0.44203	7.507	0.48912	2.72252	-0.24118
27.8462	-1.82176	2.42418	0.43068	26.7475	0.42428	7.508	0.47428	2.72352	-0.23947
27.8472	-1.82697	2.42518	0.44549	26.7485	0.41265	7.509	0.49365	2.72452	-0.23437
27.8482	-1.82926	2.42618	0.45153	26.7495	0.41417	7.51	0.48333	2.72552	-0.23437
27.8492	-1.83008	2.42718	0.45539	26.7505	0.41481	7.511	0.49009	2.72652	-0.23437
27.8502	-1.83018	2.42818	0.46654	26.7515	0.41634	7.512	0.48516	2.72752	-0.24118
27.8512	-1.82882	2.42918	0.47332	26.7525	0.42838	7.513	0.48293	2.72852	-0.23947
27.8522	-1.82672	2.43018	0.47718	26.7535	0.44217	7.514	0.4816	2.72952	-0.22841
27.8532	-1.82828	2.43118	0.47373	26.7545	0.45858	7.515	0.47306	2.73052	-0.20627
27.8542	-1.83495	2.43218	0.46954	26.7555	0.47501	7.516	0.46903	2.73152	-0.19435
27.8552	-1.8365	2.43318	0.45734	26.7565	0.49055	7.517	0.4596	2.73252	-0.18243
27.8562	-1.83806	2.43418	0.44951	26.7575	0.49645	7.518	0.45827	2.73352	-0.17647
27.8572	-1.84034	2.43518	0.45263	26.7585	0.5006	7.519	0.46684	2.73452	-0.16541
27.8582	-1.83971	2.43618	0.4521	26.7595	0.49774	7.52	0.46731	2.73552	-0.16286
27.8592	-1.84711	2.43718	0.44939	26.7605	0.49751	7.521	0.46058	2.73652	-0.25479
27.8602	-1.84866	2.43818	0.44083	26.7615	0.50078	7.522	0.44395	2.73752	-0.34419
27.8612	-1.8495	2.43918	0.38846	26.7625	0.51195	7.523	0.42823	2.73852	-0.4072
27.8622	-1.84594	2.44018	0.30397	26.7635	0.52048	7.524	0.41609	2.73952	-0.4702
27.8632	-1.84238	2.44118	0.28518	26.7645	0.52463	7.525	0.40306	2.74052	-0.54086
27.8642	-1.84248	2.44218	0.26859	26.7655	0.5244	7.526	0.36483	2.74152	-0.60898
27.8652	-1.84257	2.44318	0.21695	26.7665	0.51191	7.527	0.33741	2.74252	-0.66602
27.8662	-1.83683	2.44418	0.16239	26.7675	0.50117	7.528	0.31898	2.74352	-0.72051
27.8672	-1.83328	2.44518	0.09907	26.7685	0.49304	7.529	0.28706	2.74452	-0.78265
27.8682	-1.83118	2.44618	0.04305	26.7695	0.48405	7.53	0.25693	2.74552	-0.85162
27.8692	-1.82982	2.44718	-0.01516	26.7705	0.48295	7.531	0.23401	2.74652	-0.91973
27.8702	-1.83357	2.44818	-0.0763	26.7715	0.47658	7.532	0.20028	2.74752	-0.99295
27.8712	-1.84681	2.44918	-0.13596	26.7725	0.47022	7.533	0.17735	2.74852	-1.0551
27.8722	-1.86443	2.45018	-0.20294	26.7735	0.45948	7.534	0.14992	2.74952	-1.12833
27.8732	-1.88132	2.45118	-0.26261	26.7745	0.45224	7.535	0.1225	2.75052	-1.19133
27.8742	-1.8931	2.45218	-0.32374	26.7755	0.43886	7.536	0.10226	2.75152	-1.25518
27.8752	-1.8932	2.45318	-0.38268	26.7765	0.42111	7.537	0.08384	2.75252	-1.31478
27.8762	-1.89621	2.45418	-0.4314	26.7775	0.4165	7.538	0.06901	2.75352	-1.37608
27.8772	-1.89996	2.45518	-0.48304	26.7785	0.4189	7.539	0.04968	2.75452	-1.43142
27.8782	-1.90808	2.45618	-0.53322	26.7795	0.41604	7.54	0.02136	2.75552	-1.48846
27.8792	-1.92352	2.45718	-0.58924	26.7805	0.41844	7.541	-0.00158	2.75652	-1.56338
27.8802	-1.93238	2.45818	-0.63942	26.7815	0.42697	7.542	-0.0227	2.75752	-1.43823
27.8812	-1.94488	2.45918	-0.68959	26.7825	0.42411	7.543	-0.03752	2.75852	-1.32329
27.8822	-1.95667	2.46018	-0.64704	26.7835	0.42651	7.544	-0.05416	2.75952	-1.27221
27.8832	-1.97502	2.46118	-0.53951	26.7845	0.4333	7.545	-0.08698	2.76052	-1.22198
27.8842	-1.85244	2.46218	-0.56996	26.7855	0.44446	7.546	-0.11891	2.76152	-1.15386
27.8852	-1.75981	2.46318	-0.59094	26.7865	0.46	7.547	-0.13374	2.76252	-1.08661
27.8862	-1.70003	2.46418	-0.55715	26.7875	0.48518	7.548	-0.15577	2.76352	-1.02531
27.8872	-1.63806	2.46518	-0.51678	26.7885	0.50948	7.549	-0.18409	2.76452	-0.96656
27.8882	-1.5761	2.46618	-0.46474	26.7895	0.51889	7.55	-0.20613	2.76552	-0.90611
27.8892	-1.50171	2.46718	-0.42	26.7905	0.53444	7.551	-0.22995	2.76652	-0.85247
27.8902	-1.42587	2.46818	-0.36576	26.7915	0.53946	7.552	-0.24117	2.76752	-0.80395
27.8912	-1.34273	2.46918	-0.31444	26.7925	0.55588	7.553	-0.23081	2.76852	-0.74435
27.8922	-1.25228	2.47018	-0.25948	26.7935	0.56879	7.554	-0.23124	2.76952	-0.69242
27.8932	-1.16038	2.47118	-0.19794	26.7945	0.58171	7.555	-0.22268	2.77052	-0.63196
27.8942	-1.06993	2.47218	-0.13786	26.7955	0.59374	7.556	-0.21681	2.77152	-0.59366
27.8952	-0.98533	2.47318	-0.06537	26.7965	0.6049	7.557	-0.21544	2.77252	-0.5596
27.8962	-0.9073	2.47418	-0.00164	26.7975	0.62395	7.558	-0.21677	2.77352	-0.52043
27.8972	-0.82415	2.47518	0.06428	26.7985	0.63949	7.559	-0.2253	2.77452	-0.48467
27.8982	-0.74174	2.47618	0.12363	26.7995	0.6524	7.56	-0.23653	2.77552	-0.45233
27.8992	-0.64838	2.47718	0.18881	26.8005	0.6627	7.561	-0.25586	2.77652	-0.41997
27.9002	-0.55281	2.47818	0.25547	26.8015	0.66947	7.562	-0.27249	2.77752	-0.37399
27.9012	-0.46602	2.47918	0.31262	26.8025	0.67187	7.563	-0.28821	2.77852	-0.43189
27.9022	-0.37995	2.48018	0.37343	26.8035	0.67777	7.564	-0.30304	2.77952	-0.47871
27.9032	-0.29608	2.48118	0.37802	26.8045	0.67667	7.565	-0.31608	2.78052	-0.49148
27.9042	-0.20199	2.48218	0.35558	26.8055	0.67206	7.566	-0.3048	2.78152	-0.50086
27.9052	-0.39193	2.48318	0.40032	26.8065	0.66482	7.567	-0.29803	2.78252	-0.51277
27.9062	-0.51178	2.48418	0.43922	26.8075	0.6532	7.568	-0.29127	2.78352	-0.52554
27.9072	-0.57175	2.48518	0.45842	26.8085	0.63106	7.569	-0.2809	2.78452	-0.5298
27.9082	-0.64632	2.48618	0.46081	26.8095	0.60718	7.57	-0.18865	2.78552	-0.53575
27.9092	-0.71433	2.48718	0.46758	26.8105	0.59029	7.571	-0.10089	2.78652	-0.54086
27.9102	-0.80569	2.48818	0.47144	26.8115	0.56991	7.572	-0.05724	2.78752	-0.53235
27.9112	-0.89341	2.48918	0.47748	26.8125	0.56355	7.573	-0.03247	2.78852	-0.52043
27.9122	-0.98697	2.49018	0.48207	26.8135	0.55106	7.574	-0.00771	2.78952	-0.51788
27.9132	-1.07322	2.49118	0.4757	26.8145	0.54732	7.575	0.02876	2.79052	-0.51703
27.9142	-1.15949	2.49218	0.47225	26.8155	0.54183	7.576	0.05983	2.79152	-0.52213
27.9152	-1.25231	2.49318	0.45785	26.8165	0.53021	7.577	0.09178	2.79252	-0.51533
27.9162	-1.34076	2.49418	0.44346	26.8175	0.52034	7.578	0.12555	2.79352	-0.50596
27.9172	-1.42994	2.49518	0.43635	26.8185	0.5096	7.579	0.15662	2.79452	-0.50341
27.9182	-1.52203	2.49618	0.42633	26.8195	0.49185	7.58	0.19667	2.79552	-0.49318
27.9192	-1.61268	2.49718	0.42289	26.8205	0.47409	7.581	0.23764	2.79652	-0.47786
27.9202	-1.71427	2.49818	0.39242	26.8215	0.47123	7.582	0.30021	2.79752	-0.46084
27.9212	-1.81513	2.49918	0.37364	26.8225	0.46312	7.583	0.35197	2.79852	-0.44551
27.9222	-1.91526	2.50018	0.35194	26.8235	0.45062	7.584	0.40103	2.79952	-0.42933
27.9232	-2.01174	2.50118	0.33462	26.8245	0.43374	7.585	0.44919	2.80052	-0.43699
27.9242	-2.10676	2.50218	0.32679	26.8255	0.41774	7.586	0.49734	2.80152	-0.43955
27.9252	-2.20543	2.50318	0.30362	26.8265	0.40174	7.587	0.53381	2.80252	-0.44465
27.9262	-2.16171	2.50418	0.29142	26.8275	0.38574	7.588	0.57477	2.80352	-0.45573
27.9272	-2.14721	2.50518	0.27337	26.8285	0.37499	7.589	0.60764	2.80452	-0.4702
27.9282	-2.15753	2.50618	0.2575	26.8295	0.37038	7.59	0.64049	2.80552	-0.48893
27.9292	-2.15032	2.50718	0.25479	26.8305	0.37015	7.591	0.51859	2.80652	-0.50426
27.9302	-2.14604	2.50818	0.24258	26.8315	0.37079	7.592	0.40657	2.80752	-0.51788
27.9312	-2.1308	2.50918	0.23767	26.8325	0.37319	7.593	0.37105	2.80852	-0.53575
27.9322	-2.12506	2.51018	0.22474	26.8335	0.35895	7.594	0.35982	2.80952	-0.54853
27.9332	-2.1237	2.51118	0.22055	26.8345	0.34558	7.595	0.33239	2.81052	-0.55875
27.9342	-2.13693	2.51218	0.22148	26.8355	0.3287	7.596	0.29237	2.81152	-0.56471
27.9352	-2.15017	2.51318	0.21585	26.8365	0.31006	7.597	0.24964	2.81252	-0.56385
27.9362	-2.15319	2.51418	0.22482	26.8375	0.30107	7.598	0.20782	2.81352	-0.56641
27.9372	-2.1562	2.51518	0.21771	26.8385	0.28858	7.599	0.16869	2.81452	-0.57237
27.9382	-2.15704	2.51618	0.21353	26.8395	0.27171	7.6	0.13406	2.81552	-0.57322
27.9392	-2.15786	2.51718	0.2006	26.8405	0.26008	7.601	0.10124	2.81652	-0.57492
27.9402	-2.16234	2.51818	0.19058	26.8415	0.25021	7.602	0.06841	2.81752	-0.58003
27.9412	-2.15514	2.51918	0.201	26.8425	0.23509	7.603	0.02748	2.81852	-0.58684
27.9422	-2.14719	2.52018	0.19391	26.8435	0.22785	7.604	-0.00354	2.81952	-0.58684
27.9432	-2.12831	2.52118	0.19703	26.8445	0.22937	7.605	-0.03367	2.82052	-0.59621
27.9442	-2.11089	2.52218	0.18555	26.8455	0.23703	7.606	-0.06379	2.82152	-0.56641
27.9452	-2.09272	2.52318	0.17627	26.8465	0.24643	7.607	-0.10291	2.82252	-0.54853
27.9462	-2.07603	2.52418	0.18158	26.8475	0.25409	7.608	-0.14654	2.82352	-0.52894
27.9472	-2.05567	2.52518	0.17594	26.8485	0.26526	7.609	-0.19197	2.82452	-0.48893
27.9482	-2.04482	2.52618	0.17907	26.8495	0.28255	7.61	-0.2302	2.82552	-0.44892
27.9492	-2.04054	2.52718	0.16685	26.8505	0.29721	7.611	-0.26751	2.82652	-0.40976
27.9502	-2.05085	2.52818	0.15537	26.8515	0.31451	7.612	-0.22746	2.82752	-0.3774
27.9512	-2.05972	2.52918	0.14609	26.8525	0.32567	7.613	-0.19369	2.82852	-0.34249
27.9522	-2.06492	2.53018	0.13607	26.8535	0.33508	7.614	-0.19232	2.82952	-0.31355
27.9532	-2.06064	2.53118	0.12823	26.8545	0.35061	7.615	-0.20535	2.83052	-0.29056
27.9542	-2.04394	2.53218	0.10653	26.8555	0.36529	7.616	-0.21658	2.83152	-0.26247
27.9552	-2.01702	2.53318	0.08995	26.8565	0.37119	7.617	-0.21971	2.83252	-0.23777
27.9562	-1.98791	2.53418	0.07481	26.8575	0.38147	7.618	-0.21654	2.83352	-0.21394
27.9572	-1.96318	2.53518	0.05457	26.8585	0.38913	7.619	-0.21157	2.83452	-0.19775
27.9582	-1.94137	2.53618	0.04967	26.8595	0.39328	7.62	-0.2084	2.83552	-0.17222
27.9592	-1.92249	2.53718	0.03891	26.8605	0.39656	7.621	-0.21064	2.83652	-0.15093
27.9602	-1.90359	2.53818	0.03692	26.8615	0.39633	7.622	-0.21646	2.83752	-0.12795
27.9612	-1.88106	2.53918	0.0218	26.8625	0.39435	7.623	-0.22049	2.83852	-0.11773
27.9622	-1.87239	2.54018	0.00813	26.8635	0.3906	7.624	-0.21823	2.83952	-0.09048
27.9632	-1.86445	2.54118	0.00687	26.8645	0.38161	7.625	-0.22406	2.84052	-0.07005
27.9642	-1.86455	2.54218	0.00489	26.8655	0.3735	7.626	-0.2308	2.84152	-0.02323
27.9652	-1.86611	2.54318	0.10731	26.8665	0.36101	7.627	-0.24112	2.84252	0.00828
27.9662	-1.86766	2.54418	0.26669	26.8675	0.34939	7.628	-0.23706	2.84352	0.04149
27.9672	-1.86996	2.54518	0.37059	26.8685	0.33952	7.629	-0.22488	2.84452	0.07043
27.9682	-1.87662	2.54618	0.42336	26.8695	0.32439	7.63	-0.21272	2.84552	0.06532
27.9692	-1.88037	2.54718	0.46518	26.8705	0.29963	7.631	-0.20325	2.84652	0.06277
27.9702	-1.88047	2.54818	0.52204	26.8715	0.27486	7.632	-0.19469	2.84752	0.06532
27.9712	-1.86961	2.54918	0.57824	26.8725	0.24572	7.633	-0.18702	2.84852	0.07043
27.9722	-1.86167	2.55018	0.63809	26.8735	0.22183	7.634	-0.17754	2.84952	0.07213
27.9732	-1.85739	2.55118	0.68552	26.8745	0.19795	7.635	-0.16898	2.85052	0.08831
27.9742	-1.85748	2.55218	0.73733	26.8755	0.17318	7.636	-0.15322	2.85152	0.10193
27.9752	-1.85758	2.55318	0.80084	26.8765	0.1528	7.637	-0.13204	2.85252	0.113
27.9762	-1.86133	2.55418	0.86068	26.8775	0.15257	7.638	-0.11178	2.85352	0.11555
27.9772	-1.86581	2.55518	0.92637	26.8785	0.14796	7.639	-0.09602	2.85452	0.11981
27.9782	-1.87029	2.55618	0.98696	26.8795	0.14948	7.64	-0.08294	2.85552	0.13769
27.9792	-1.87257	2.55718	1.04534	26.8805	0.15713	7.641	-0.06988	2.85652	0.15046
27.9802	-1.87267	2.55818	1.10007	26.8815	0.16566	7.642	-0.04872	2.85752	0.16493
27.9812	-1.87204	2.55918	1.16066	26.8825	0.16894	7.643	-0.02575	2.85852	0.16663
27.9822	-1.86994	2.56018	1.23218	26.8835	0.1731	7.644	-0.00189	2.85952	0.19984
27.9832	-1.8569	2.56118	1.29933	26.8845	0.18075	7.645	0.00758	2.86052	0.19048
27.9842	-1.84019	2.56218	1.36138	26.8855	0.19366	7.646	0.02425	2.86152	0.18792
27.9852	-1.81912	2.56318	1.41246	26.8865	0.20395	7.647	0.04361	2.86252	0.15387
27.9862	-1.80608	2.56418	1.27882	26.8875	0.21686	7.648	0.07288	2.86352	0.10874
27.9872	-1.74264	2.56518	1.013	26.8885	0.22627	7.649	0.08864	2.86452	0.07383
27.9882	-1.68214	2.56618	0.85963	26.8895	0.2313	7.65	0.09721	2.86552	0.03468
27.9892	-1.60702	2.56718	0.80704	26.8905	0.24158	7.651	0.10847	2.86652	0.00743
27.9902	-1.53556	2.56818	0.76174	26.8915	0.25537	7.652	0.11885	2.86752	-0.03004
27.9912	-1.46703	2.56918	0.71571	26.8925	0.27355	7.653	0.12741	2.86852	-0.07005
27.9922	-1.40505	2.57018	0.65655	26.8935	0.3031	7.654	0.13508	2.86952	-0.10751
27.9932	-1.34382	2.57118	0.59883	26.8945	0.33004	7.655	0.13645	2.87052	-0.13901
27.9942	-1.28039	2.57218	0.55572	26.8955	0.35609	7.656	0.12972	2.87152	-0.17903
27.9952	-1.21769	2.57318	0.50678	26.8965	0.3804	7.657	0.10948	2.87252	-0.22075
27.9962	-1.16594	2.57418	0.45637	26.8975	0.40032	7.658	0.08476	2.87352	-0.25906
27.9972	-1.11346	2.57518	0.39719	26.8985	0.40535	7.659	0.05463	2.87452	-0.27779
27.9982	-1.05661	2.57618	0.3373	26.8995	0.41564	7.66	0.02631	2.87552	-0.30419
27.9992	-1.00341	2.57718	0.27666	26.9005	0.41628	7.661	-0.00292	2.87652	-0.33568
28.0002	-0.94873	2.57818	0.21822	26.9015	0.41693	7.662	-0.02944	2.87752	-0.36804
28.0012	-0.89188	2.57918	0.16344	26.9025	0.42108	7.663	-0.06587	2.87852	-0.39698
28.0022	-0.83649	2.58018	0.09331	26.9035	0.42961	7.664	-0.1131	2.87952	-0.41912
28.0032	-0.78692	2.58118	0.02538	26.9045	0.44164	7.665	-0.16122	2.88052	-0.45573
28.0042	-0.74613	2.58218	-0.05132	26.9055	0.45018	7.666	-0.20215	2.88152	-0.46509
28.0052	-0.70899	2.58318	-0.12217	26.9065	0.45696	7.667	-0.24216	2.88252	-0.47701
28.0062	-0.67769	2.58418	-0.18791	26.9075	0.46462	7.668	-0.27859	2.88352	-0.47446
28.0072	-0.62814	2.58518	-0.16092	26.9085	0.47139	7.669	-0.32042	2.88452	-0.46595
28.0082	-0.67788	2.58618	-0.0653	26.9095	0.47905	7.67	-0.35415	2.88552	-0.45999
28.0092	-0.7196	2.58718	-0.04561	26.9105	0.49197	7.671	-0.37887	2.88652	-0.44807
28.0102	-0.7898	2.58818	-0.06462	26.9115	0.50488	7.672	-0.4063	2.88752	-0.43104
28.0112	-0.85487	2.58918	-0.08144	26.9125	0.52042	7.673	-0.47422	2.88852	-0.4055
28.0122	-0.91412	2.59018	-0.09826	26.9135	0.53508	7.674	-0.62493	2.88952	-0.38251
28.0132	-0.977	2.59118	-0.10121	26.9145	0.5331	7.675	-0.74774	2.89052	-0.36123
28.0142	-1.03479	2.59218	-0.11	26.9155	0.53463	7.676	-0.82376	2.89152	-0.35186
28.0152	-1.09549	2.59318	-0.12024	26.9165	0.54141	7.677	-0.89258	2.89252	-0.34079
28.0162	-1.154	2.59418	-0.12831	26.9175	0.55345	7.678	-0.96049	2.89352	-0.32206
28.0172	-1.20813	2.59518	-0.13199	26.9185	0.56548	7.679	-1.02392	2.89452	-0.30844
28.0182	-1.26372	2.59618	-0.12324	26.9195	0.57928	7.68	-1.08105	2.89552	-0.30419
28.0192	-1.32807	2.59718	-0.11378	26.9205	0.59044	7.681	-1.14176	2.89652	-0.29396
28.0202	-1.39462	2.59818	-0.09409	26.9215	0.59984	7.682	-1.19709	2.89752	-0.27864
28.0212	-1.46188	2.59918	-0.09485	26.9225	0.61188	7.683	-1.25241	2.89852	-0.26502
28.0222	-1.53792	2.60018	-0.08831	26.9235	0.63181	7.684	-1.30413	2.89952	-0.24884
28.0232	-1.60301	2.60118	-0.07591	26.9245	0.65172	7.685	-1.35226	2.90052	-0.23096
28.0242	-1.66297	2.60218	-0.06572	26.9255	0.66639	7.686	-1.40308	2.90152	-0.2199
28.0252	-1.71711	2.60318	-0.0453	26.9265	0.67405	7.687	-1.453	2.90252	-0.20798
28.0262	-1.76831	2.60418	-0.03291	26.9275	0.68083	7.688	-1.50563	2.90352	-0.1986
28.0272	-1.82317	2.60518	-0.01469	26.9285	0.66834	7.689	-1.56724	2.90452	-0.19094
28.0282	-1.88607	2.60618	-0.01253	26.9295	0.66109	7.69	-1.62796	2.90552	-0.18328
28.0292	-1.90806	2.60718	-0.000133075	26.9305	0.65823	7.691	-1.69139	2.90652	-0.18073
28.0302	-1.9308	2.60818	0.03415	26.9315	0.65274	7.692	-1.76381	2.90752	-0.17903
28.0312	-1.93455	2.60918	0.06041	26.9325	0.64288	7.693	-1.83444	2.90852	-0.18073
28.0322	-1.93975	2.61018	0.08522	26.9335	0.62425	7.694	-1.81416	2.90952	-0.19605
28.0332	-1.94643	2.61118	0.10052	26.9345	0.60211	7.695	-1.62652	2.91052	-0.21053
28.0342	-1.94871	2.61218	0.11509	26.9355	0.57998	7.696	-1.49018	2.91152	-0.2233
28.0352	-1.95465	2.61318	0.12895	26.9365	0.56223	7.697	-1.43122	2.91252	-0.225
28.0362	-1.96132	2.61418	0.14425	26.9375	0.54184	7.698	-1.37405	2.91352	-0.23096
28.0372	-1.96506	2.61518	0.15737	26.9385	0.51708	7.699	-1.3025	2.91452	-0.24032
28.0382	-1.96808	2.61618	0.16246	26.9395	0.49757	7.7	-1.23545	2.91552	-0.25224
28.0392	-1.96964	2.61718	0.16608	26.9405	0.47281	7.701	-1.17108	2.91652	-0.26332
28.0402	-1.96462	2.61818	0.16241	26.9415	0.45242	7.702	-1.10223	2.91752	-0.27523
28.0412	-1.9545	2.61918	0.15507	26.9425	0.43029	7.703	-1.03697	2.91852	-0.29396
28.0422	-1.94437	2.62018	0.16746	26.9435	0.40641	7.704	-0.9726	2.91952	-0.311
28.0432	-1.92986	2.62118	0.17547	26.9445	0.3685	7.705	-0.90285	2.92052	-0.33653
28.0442	-1.9285	2.62218	0.18566	26.9455	0.33146	7.706	-0.82229	2.92152	-0.35782
28.0452	-1.92713	2.62318	0.19074	26.9465	0.29706	7.707	-0.73544	2.92252	-0.38421
28.0462	-1.92797	2.62418	0.19218	26.9475	0.26967	7.708	-0.64948	2.92352	-0.41912
28.0472	-1.93026	2.62518	0.19142	26.9485	0.2449	7.709	-0.56892	2.92452	-0.45403
28.0482	-1.9267	2.62618	0.19139	26.9495	0.24117	7.71	-0.48208	2.92552	-0.48722
28.0492	-1.92534	2.62718	0.21109	26.9505	0.23656	7.711	-0.39252	2.92652	-0.51788
28.0502	-1.91812	2.62818	0.22055	26.9515	0.23107	7.712	-0.29936	2.92752	-0.54598
28.0512	-1.91311	2.62918	0.22271	26.9525	0.22646	7.713	-0.20351	2.92852	-0.56726
28.0522	-1.91467	2.63018	0.22415	26.9535	0.22798	7.714	-0.10765	2.92952	-0.58854
28.0532	-1.91403	2.63118	0.22412	26.9545	0.22775	7.715	-0.06219	2.93052	-0.58598
28.0542	-1.91267	2.63218	0.2314	26.9555	0.23803	7.716	-0.10042	2.93152	-0.60387
28.0552	-1.91131	2.63318	0.23721	26.9565	0.25972	7.717	-0.11075	2.93252	-0.62004
28.0562	-1.90556	2.63418	0.24522	26.9575	0.27613	7.718	-0.08059	2.93352	-0.64133
28.0572	-1.90128	2.63518	0.24885	26.9585	0.28993	7.719	-0.04862	2.93452	-0.65921
28.0582	-1.90064	2.63618	0.25539	26.9595	0.30109	7.72	-0.02116	2.93552	-0.67198
28.0592	-1.90439	2.63718	0.26193	26.9605	0.29998	7.721	-0.00989	2.93652	-0.68134
28.0602	-1.90668	2.63818	0.26629	26.9615	0.32428	7.722	0.00318	2.93752	-0.69327
28.0612	-1.91043	2.63918	0.26845	26.9625	0.36611	7.723	0.00904	2.93852	-0.70859
28.0622	-1.91272	2.64018	0.27207	26.9635	0.41845	7.724	0.01221	2.93952	-0.72136
28.0632	-1.92011	2.64118	0.27278	26.9645	0.46641	7.725	0.01358	2.94052	-0.73498
28.0642	-1.9297	2.64218	0.27056	26.9655	0.517	7.726	0.01135	2.94152	-0.7435
28.0652	-1.94002	2.64318	0.26834	26.9665	0.56409	7.727	0.000122045	2.94252	-0.66687
28.0662	-1.95618	2.64418	0.26686	26.9675	0.61205	7.728	-0.0138	2.94352	-0.55279
28.0672	-1.97161	2.64518	0.27121	26.9685	0.65476	7.729	-0.02774	2.94452	-0.44465
28.0682	-1.98632	2.64618	0.26169	26.9695	0.69659	7.73	-0.03447	2.94552	-0.3127
28.0692	-1.99882	2.64718	0.26678	26.9705	0.73842	7.731	-0.0466	2.94652	-0.18328
28.0702	-2.01571	2.64818	0.21345	26.9715	0.77411	7.732	-0.06232	2.94752	-0.05642
28.0712	-2.0326	2.64918	0.17765	26.9725	0.80717	7.733	-0.08436	2.94852	0.07298
28.0722	-2.06191	2.65018	0.14403	26.9735	0.83937	7.734	-0.10818	2.94952	0.19644
28.0732	-2.0934	2.65118	0.098	26.9745	0.86367	7.735	-0.13471	2.95052	0.3233
28.0742	-2.12489	2.65218	0.05417	26.9755	0.90199	7.736	-0.15853	2.95152	0.44249
28.0752	-2.16004	2.65318	0.00668	26.9765	0.92893	7.737	-0.18237	2.95252	0.59744
28.0762	-2.19227	2.65418	-0.03935	26.9775	0.94797	7.738	-0.21249	2.95352	0.74983
28.0772	-2.22814	2.65518	-0.08464	26.9785	0.96527	7.739	-0.25251	2.95452	0.9065
28.0782	-2.26037	2.65618	-0.13506	26.9795	0.98694	7.74	-0.29524	2.95552	1.06315
28.0792	-2.29039	2.65718	-0.18328	26.9805	1.01301	7.741	-0.34696	2.95652	1.21469
28.0802	-2.31897	2.65818	-0.23514	26.9815	1.05834	7.742	-0.36179	2.95752	1.36879
28.0812	-2.34463	2.65918	-0.28701	26.9825	1.05811	7.743	-0.37751	2.95852	1.52631
28.0822	-2.37612	2.66018	-0.32866	26.9835	1.0167	7.744	-0.38336	2.95952	1.68296
28.0832	-2.40761	2.66118	-0.37468	26.9845	0.96565	7.745	-0.38469	2.96052	1.83706
28.0842	-2.43181	2.66218	-0.41853	26.9855	0.91985	7.746	-0.38782	2.96152	1.99456
28.0852	-2.45089	2.66318	-0.47551	26.9865	0.87756	7.747	-0.39095	2.96252	2.14781
28.0862	-2.4561	2.66418	-0.53029	26.9875	0.8379	7.748	-0.37067	2.96352	2.12397
28.0872	-2.45838	2.66518	-0.58436	26.9885	0.79473	7.749	-0.35221	2.96452	2.0482
28.0882	-2.45775	2.66618	-0.64133	26.9895	0.75771	7.75	-0.33104	2.96552	1.99626
28.0892	-2.44105	2.66718	-0.65669	26.9905	0.72155	7.751	-0.31438	2.96652	1.90091
28.0902	-2.50248	2.66818	-0.71441	26.9915	0.68102	7.752	-0.28962	2.96752	1.8064
28.0912	-2.47702	2.66918	-0.6655	26.9925	0.64398	7.753	-0.26935	2.96852	1.71275
28.0922	-2.46836	2.67018	-0.65896	26.9935	0.60959	7.754	-0.24549	2.96952	1.61229
28.0932	-2.45093	2.67118	-0.64877	26.9945	0.56993	7.755	-0.21442	2.97052	1.51523
28.0942	-2.43789	2.67218	-0.61739	26.9955	0.5364	7.756	-0.18155	2.97152	1.41477
28.0952	-2.4241	2.67318	-0.58164	26.9965	0.48359	7.757	-0.1469	2.97252	1.31175
28.0962	-2.41763	2.67418	-0.54225	26.9975	0.44043	7.758	-0.10683	2.97352	1.19767
28.0972	-2.4097	2.67518	-0.51598	26.9985	0.40253	7.759	-0.06497	2.97452	1.07932
28.0982	-2.40979	2.67618	-0.48607	26.9995	0.36462	7.76	-0.01231	2.97552	0.95332
28.0992	-2.40697	2.67718	-0.45105	27.0005	0.32145	7.761	0.04575	2.97652	0.8205
28.1002	-2.40122	2.67818	-0.41456	27.0015	0.27566	7.762	0.1146	2.97752	0.68939
28.1012	-2.39183	2.67918	-0.36932	27.0025	0.2176	7.763	0.16816	2.97852	0.54891
28.1022	-2.38316	2.68018	-0.32481	27.0035	0.19022	7.764	0.22983	2.97952	0.40758
28.1032	-2.37449	2.68118	-0.28102	27.0045	0.18209	7.765	0.28429	2.98052	0.27305
28.1042	-2.36145	2.68218	-0.24819	27.0055	0.1766	7.766	0.34235	2.98152	0.1428
28.1052	-2.35279	2.68318	-0.21463	27.0065	0.16761	7.767	0.39951	2.98252	0.00828
28.1062	-2.3412	2.68418	-0.16354	27.0075	0.15862	7.768	0.46027	2.98352	-0.12624
28.1072	-2.33911	2.68518	-0.11465	27.0085	0.14438	7.769	0.48774	2.98452	-0.17562
28.1082	-2.34066	2.68618	-0.06356	27.0095	0.13889	7.77	0.51699	2.98552	-0.20627
28.1092	-2.34076	2.68718	-0.01394	27.0105	0.12201	7.771	0.54086	2.98652	-0.24713
28.1102	-2.38248	2.68818	0.0167	27.0115	0.10513	7.772	0.56382	2.98752	-0.27098
28.1112	-2.26501	2.68918	0.06925	27.0125	0.08913	7.773	0.5796	2.98852	-0.29311
28.1122	-2.30673	2.69018	0.07141	27.0135	0.07488	7.774	0.59626	2.98952	-0.31525
28.1132	-2.30756	2.69118	0.10205	27.0145	0.06063	7.775	0.61832	2.99052	-0.33398
28.1142	-2.28428	2.69218	0.1254	27.0155	0.05952	7.776	0.68269	2.99152	-0.35272
28.1152	-2.24715	2.69318	0.14143	27.0165	0.05579	7.777	0.68136	2.99252	-0.37314
28.1162	-2.21219	2.69418	0.14067	27.0175	0.06695	7.778	0.66382	2.99352	-0.39783
28.1172	-2.16994	2.69518	0.14503	27.0185	0.0711	7.779	0.65979	2.99452	-0.42337
28.1182	-2.12842	2.69618	0.16472	27.0195	0.07351	7.78	0.65576	2.99552	-0.44125
28.1192	-2.0774	2.69718	0.18367	27.0205	0.07766	7.781	0.64273	2.99652	-0.45573
28.1202	-2.02711	2.69818	0.2041	27.0215	0.08706	7.782	0.62701	2.99752	-0.46169
28.1212	-1.98559	2.69918	0.21575	27.0225	0.09647	7.783	0.60947	2.99852	-0.4685
[truncated: 16,242 more rows]

## Sheet: Figure 2e
1	81.25
2	120.9
3	140
4	32
5	40
6	165.6
7	110
8	220
9	200
10	230
11	230
12	240
13	352

## Sheet: Figure 3a
	Commercial FEP		1		2		3		4
25.105	0	25.315	0	56.431	0	106.31	-0.16415	53.242	0
25.106	-0.01304	25.316	-0.00155	56.432	-0.01661	106.311	-0.09809	53.243	-0.02534
25.107	-0.01738	25.317	-0.00206	56.433	-0.03399	106.312	-0.01747	53.244	-0.04891
25.108	-0.01763	25.318	-0.00116	56.434	-0.05139	106.313	0.06923	53.245	-0.07006
25.109	-0.02555	25.319	0.00145	56.435	-0.06804	106.314	0.15326	53.246	-0.08818
25.11	-0.03041	25.32	0.00604	56.436	-0.0832	106.315	0.22643	53.247	-0.10276
25.111	-0.04293	25.321	0.01275	56.437	-0.09617	106.316	0.28184	53.248	-0.1134
25.112	-0.0483	25.322	0.02165	56.438	-0.10636	106.317	0.31443	53.249	-0.11984
25.113	-0.05571	25.323	0.03271	56.439	-0.11329	106.318	0.32128	53.25	-0.12194
25.114	-0.06108	25.324	0.04579	56.44	-0.11661	106.319	0.3018	53.251	-0.11972
25.115	-0.06849	25.325	0.06064	56.441	-0.11614	106.32	0.25763	53.252	-0.11331
25.116	-0.0897	25.326	0.07694	56.442	-0.11187	106.321	0.19261	53.253	-0.10299
25.117	-0.10017	25.327	0.09429	56.443	-0.10393	106.322	0.11239	53.254	-0.08911
25.118	-0.10912	25.328	0.1122	56.444	-0.09262	106.323	0.02412	53.255	-0.07216
25.119	-0.1155	25.329	0.13017	56.445	-0.07835	106.324	-0.06413	53.256	-0.05265
25.12	-0.11934	25.33	0.14766	56.446	-0.06165	106.325	-0.14396	53.257	-0.03116
25.121	-0.12931	25.331	0.16411	56.447	-0.04312	106.326	-0.2075	53.258	-0.00828
25.122	-0.13314	25.332	0.179	56.448	-0.02339	106.327	-0.24813	53.259	0.0154
25.123	-0.1385	25.333	0.19182	56.449	-0.00311	106.328	-0.26136	53.26	0.03932
25.124	-0.1408	25.334	0.20214	56.45	0.0171	106.329	-0.24536	53.261	0.06298
25.125	-0.1385	25.335	0.20957	56.451	0.0367	106.33	-0.20137	53.262	0.08591
25.126	-0.13773	25.336	0.21379	56.452	0.05519	106.331	-0.13363	53.263	0.10774
25.127	-0.13594	25.337	0.21459	56.453	0.0722	106.332	-0.04899	53.264	0.12815
25.128	-0.14182	25.338	0.21181	56.454	0.08747	106.333	0.04392	53.265	0.14692
25.129	-0.14208	25.339	0.20541	56.455	0.10083	106.334	0.13563	53.266	0.16391
25.13	-0.14387	25.34	0.19541	56.456	0.11225	106.335	0.21701	53.267	0.17904
25.131	-0.14617	25.341	0.18192	56.457	0.12178	106.336	0.2802	53.268	0.19229
25.132	-0.15051	25.342	0.16512	56.458	0.12956	106.337	0.31949	53.269	0.20371
25.133	-0.16303	25.343	0.14526	56.459	0.13577	106.338	0.33169	53.27	0.2134
25.134	-0.17504	25.344	0.12262	56.46	0.14065	106.339	0.3163	53.271	0.22147
25.135	-0.19369	25.345	0.09756	56.461	0.14445	106.34	0.27536	53.272	0.22808
25.136	-0.20775	25.346	0.07044	56.462	0.14738	106.341	0.21309	53.273	0.23338
25.137	-0.21823	25.347	0.04166	56.463	0.14965	106.342	0.13544	53.274	0.23754
25.138	-0.23944	25.348	0.01163	56.464	0.15139	106.343	0.04963	53.275	0.24072
25.139	-0.25503	25.349	-0.01924	56.465	0.15268	106.344	-0.03631	53.276	0.2431
25.14	-0.2747	25.35	-0.05054	56.466	0.15352	106.345	-0.11411	53.277	0.24483
25.141	-0.2816	25.351	-0.08187	56.467	0.15387	106.346	-0.17574	53.278	0.24604
25.142	-0.28953	25.352	-0.11287	56.468	0.15357	106.347	-0.21421	53.279	0.2469
25.143	-0.3	25.353	-0.14317	56.469	0.15245	106.348	-0.22429	53.28	0.24752
25.144	-0.3069	25.354	-0.17247	56.47	0.15028	106.349	-0.20334	53.281	0.24803
25.145	-0.323	25.355	-0.20049	56.471	0.14682	106.35	-0.15196	53.282	0.24857
25.146	-0.33654	25.356	-0.22697	56.472	0.14181	106.351	-0.07439	53.283	0.24925
25.147	-0.35111	25.357	-0.25173	56.473	0.13505	106.352	0.02161	53.284	0.2502
25.148	-0.35801	25.358	-0.27462	56.474	0.12632	106.353	0.12546	53.285	0.25153
25.149	-0.36184	25.359	-0.29555	56.475	0.11551	106.354	0.22498	53.286	0.25335
25.15	-0.37386	25.36	-0.31447	56.476	0.10254	106.355	0.30797	53.287	0.25576
25.151	-0.37514	25.361	-0.33139	56.477	0.08743	106.356	0.36402	53.288	0.25887
25.152	-0.37999	25.362	-0.34637	56.478	0.07026	106.357	0.386	53.289	0.26274
25.153	-0.37462	25.363	-0.35953	56.479	0.05121	106.358	0.37117	53.29	0.26744
25.154	-0.36772	25.364	-0.37101	56.48	0.03051	106.359	0.3215	53.291	0.27299
25.155	-0.35877	25.365	-0.38103	56.481	0.00848	106.36	0.24323	53.292	0.27942
25.156	-0.34114	25.366	-0.38979	56.482	-0.01453	106.361	0.14577	53.293	0.28668
25.157	-0.32606	25.367	-0.39757	56.483	-0.03814	106.362	0.04018	53.294	0.29474
25.158	-0.30689	25.368	-0.40461	56.484	-0.06193	106.363	-0.06248	53.295	0.3035
25.159	-0.28568	25.369	-0.41119	56.485	-0.08551	106.364	-0.15258	53.296	0.31286
25.16	-0.26907	25.37	-0.41756	56.486	-0.10847	106.365	-0.22288	53.297	0.32267
25.161	-0.25041	25.371	-0.42395	56.487	-0.13047	106.366	-0.26889	53.298	0.33277
25.162	-0.24709	25.372	-0.43057	56.488	-0.15117	106.367	-0.2888	53.299	0.34299
25.163	-0.2407	25.373	-0.43758	56.489	-0.17031	106.368	-0.28298	53.3	0.35315
25.164	-0.23942	25.374	-0.44508	56.49	-0.18766	106.369	-0.25338	53.301	0.36305
25.165	-0.23814	25.375	-0.45312	56.491	-0.20307	106.37	-0.20304	53.302	0.37252
25.166	-0.23329	25.376	-0.46169	56.492	-0.21641	106.371	-0.13576	53.303	0.38141
25.167	-0.23763	25.377	-0.4707	56.493	-0.22763	106.372	-0.05609	53.304	0.38958
25.168	-0.23226	25.378	-0.48002	56.494	-0.2367	106.373	0.03059	53.305	0.39691
25.169	-0.2366	25.379	-0.48944	56.495	-0.24361	106.374	0.11796	53.306	0.40333
25.17	-0.24299	25.38	-0.4987	56.496	-0.24842	106.375	0.19894	53.307	0.4088
25.171	-0.24222	25.381	-0.50752	56.497	-0.25115	106.376	0.26599	53.308	0.41333
25.172	-0.25219	25.382	-0.51557	56.498	-0.25187	106.377	0.31198	53.309	0.41694
25.173	-0.25296	25.383	-0.52251	56.499	-0.25063	106.378	0.33104	53.31	0.41971
25.174	-0.26395	25.384	-0.52798	56.5	-0.24749	106.379	0.31964	53.311	0.42174
25.175	-0.26982	25.385	-0.53168	56.501	-0.24249	106.38	0.27734	53.312	0.42316
25.176	-0.27928	25.386	-0.53328	56.502	-0.23569	106.381	0.2072	53.313	0.42413
25.177	-0.29487	25.387	-0.53253	56.503	-0.22714	106.382	0.11563	53.314	0.4248
25.178	-0.30176	25.388	-0.52924	56.504	-0.21689	106.383	0.01172	53.315	0.42534
25.179	-0.31327	25.389	-0.52324	56.505	-0.20501	106.384	-0.09382	53.316	0.42593
25.18	-0.32068	25.39	-0.51448	56.506	-0.19156	106.385	-0.18999	53.317	0.42671
25.181	-0.32911	25.391	-0.50297	56.507	-0.17665	106.386	-0.26683	53.318	0.42784
25.182	-0.33959	25.392	-0.48879	56.508	-0.16042	106.387	-0.31647	53.319	0.42943
25.183	-0.33933	25.393	-0.47212	56.509	-0.143	106.388	-0.33393	53.32	0.43159
25.184	-0.33959	25.394	-0.4532	56.51	-0.12461	106.389	-0.31748	53.321	0.43438
25.185	-0.33013	25.395	-0.43235	56.511	-0.10547	106.39	-0.26865	53.322	0.43784
25.186	-0.33396	25.396	-0.40994	56.512	-0.08585	106.391	-0.19198	53.323	0.44198
25.187	-0.3332	25.397	-0.38639	56.513	-0.06605	106.392	-0.09457	53.324	0.44678
25.188	-0.32833	25.398	-0.36218	56.514	-0.0464	106.393	0.01452	53.325	0.45218
25.189	-0.33677	25.399	-0.33778	56.515	-0.02724	106.394	0.12493	53.326	0.4581
25.19	-0.33038	25.4	-0.3137	56.516	-0.00894	106.395	0.22584	53.327	0.46443
25.191	-0.32297	25.401	-0.29042	56.517	0.00814	106.396	0.30687	53.328	0.47104
25.192	-0.3176	25.402	-0.26843	56.518	0.02364	106.397	0.35907	53.329	0.4778
25.193	-0.30712	25.403	-0.24817	56.519	0.03723	106.398	0.37601	53.33	0.48454
25.194	-0.30482	25.404	-0.23005	56.52	0.0486	106.399	0.35467	53.331	0.4911
25.195	-0.29485	25.405	-0.21442	56.521	0.05749	106.4	0.29612	53.332	0.4973
25.196	-0.28949	25.406	-0.20158	56.522	0.06368	106.401	0.2057	53.333	0.50297
25.197	-0.27032	25.407	-0.19177	56.523	0.06702	106.402	0.09269	53.334	0.50793
25.198	-0.25064	25.408	-0.18513	56.524	0.06742	106.403	-0.03066	53.335	0.51203
25.199	-0.24119	25.409	-0.18178	56.525	0.06485	106.404	-0.15056	53.336	0.5151
25.2	-0.22355	25.41	-0.18172	56.526	0.05938	106.405	-0.25346	53.337	0.51699
25.201	-0.21052	25.411	-0.1849	56.527	0.05112	106.406	-0.32779	53.338	0.51755
25.202	-0.19288	25.412	-0.19121	56.528	0.04028	106.407	-0.36551	53.339	0.51667
25.203	-0.17831	25.413	-0.20046	56.529	0.02713	106.408	-0.36312	53.34	0.51423
25.204	-0.16937	25.414	-0.21242	56.53	0.01198	106.409	-0.32199	53.341	0.51012
25.205	-0.15991	25.415	-0.22681	56.531	-0.00477	106.41	-0.248	53.342	0.50426
25.206	-0.16017	25.416	-0.24329	56.532	-0.0227	106.411	-0.15058	53.343	0.49658
25.207	-0.13435	25.417	-0.2615	56.533	-0.04134	106.412	-0.04132	53.344	0.48702
25.208	-0.11723	25.418	-0.28106	56.534	-0.0602	106.413	0.06756	53.345	0.47555
25.209	-0.09449	25.419	-0.30157	56.535	-0.0788	106.414	0.16473	53.346	0.46213
25.21	-0.06714	25.42	-0.32262	56.536	-0.09663	106.415	0.24094	53.347	0.44676
25.211	-0.05512	25.421	-0.3438	56.537	-0.11322	106.416	0.28984	53.348	0.42945
25.212	-0.03596	25.422	-0.36471	56.538	-0.12813	106.417	0.30836	53.349	0.41023
25.213	-0.02343	25.423	-0.38498	56.539	-0.14095	106.418	0.29669	53.35	0.38915
25.214	-0.00836	25.424	-0.40425	56.54	-0.15135	106.419	0.25792	53.351	0.36626
25.215	0.00724	25.425	-0.42219	56.541	-0.15903	106.42	0.19739	53.352	0.34167
25.216	0.01924	25.426	-0.43852	56.542	-0.1638	106.421	0.12201	53.353	0.31547
25.217	0.03637	25.427	-0.45298	56.543	-0.16552	106.422	0.03942	53.354	0.28782
25.218	0.02794	25.428	-0.46537	56.544	-0.16417	106.423	-0.0427	53.355	0.25887
25.219	0.0241	25.429	-0.47552	56.545	-0.15979	106.424	-0.1173	53.356	0.22881
25.22	0.01005	25.43	-0.48331	56.546	-0.15251	106.425	-0.17849	53.357	0.19785
25.221	-0.01218	25.431	-0.48868	56.547	-0.14257	106.426	-0.22187	53.358	0.16623
25.222	-0.03238	25.432	-0.49159	56.548	-0.13024	106.427	-0.24475	53.359	0.13421
25.223	-0.05716	25.433	-0.49205	56.549	-0.11591	106.428	-0.24619	53.36	0.10208
25.224	-0.06917	25.434	-0.49012	56.55	-0.1	106.429	-0.22687	53.361	0.07014
25.225	-0.08067	25.435	-0.4859	56.551	-0.08297	106.43	-0.18894	53.362	0.03872
25.226	-0.09626	25.436	-0.47952	56.552	-0.06533	106.431	-0.13581	53.363	0.00815
25.227	-0.10622	25.437	-0.47112	56.553	-0.04759	106.432	-0.07186	53.364	-0.02123
25.228	-0.13561	25.438	-0.4609	56.554	-0.03027	106.433	-0.00223	53.365	-0.04906
25.229	-0.15121	25.439	-0.44906	56.555	-0.01388	106.434	0.06741	53.366	-0.07501
25.23	-0.17446	25.44	-0.43583	56.556	0.00111	106.435	0.13119	53.367	-0.09875
25.231	-0.19362	25.441	-0.42145	56.557	0.01426	106.436	0.18331	53.368	-0.11996
25.232	-0.20052	25.442	-0.40618	56.558	0.02518	106.437	0.2185	53.369	-0.13835
25.233	-0.21816	25.443	-0.39027	56.559	0.03357	106.438	0.23252	53.37	-0.15366
25.234	-0.2225	25.444	-0.37399	56.56	0.03916	106.439	0.22273	53.371	-0.16568
25.235	-0.23349	25.445	-0.35761	56.561	0.04178	106.44	0.18856	53.372	-0.17422
25.236	-0.23732	25.446	-0.34139	56.562	0.04132	106.441	0.13189	53.373	-0.17915
25.237	-0.24218	25.447	-0.32559	56.563	0.03776	106.442	0.05716	53.374	-0.18039
25.238	-0.25419	25.448	-0.31047	56.564	0.03113	106.443	-0.02881	53.375	-0.1779
25.239	-0.2386	25.449	-0.29628	56.565	0.02155	106.444	-0.11746	53.376	-0.17172
25.24	-0.22914	25.45	-0.28324	56.566	0.00919	106.445	-0.19928	53.377	-0.16192
25.241	-0.19362	25.451	-0.27159	56.567	-0.00572	106.446	-0.26496	53.378	-0.14864
25.242	-0.15605	25.452	-0.26153	56.568	-0.02291	106.447	-0.30648	53.379	-0.13207
25.243	-0.11388	25.453	-0.25326	56.569	-0.04207	106.448	-0.31823	53.38	-0.11245
25.244	-0.06762	25.454	-0.24695	56.57	-0.06288	106.449	-0.29767	53.381	-0.09004
25.245	-0.03772	25.455	-0.24277	56.571	-0.08496	106.45	-0.24582	53.382	-0.06518
25.246	0.00138	25.456	-0.24083	56.572	-0.10797	106.451	-0.16716	53.383	-0.03822
25.247	0.04559	25.457	-0.24126	56.573	-0.13154	106.452	-0.06919	53.384	-0.00953
25.248	0.08776	25.458	-0.24413	56.574	-0.15531	106.453	0.03839	53.385	0.02047
25.249	0.13095	25.459	-0.24949	56.575	-0.17893	106.454	0.14478	53.386	0.05139
25.25	0.16034	25.46	-0.25736	56.576	-0.20207	106.455	0.23922	53.387	0.08279
25.251	0.19842	25.461	-0.26774	56.577	-0.22444	106.456	0.31217	53.388	0.11426
25.252	0.23139	25.462	-0.28056	56.578	-0.24574	106.457	0.35634	53.389	0.14537
25.253	0.25158	25.463	-0.29574	56.579	-0.26572	106.458	0.36749	53.39	0.17572
25.254	0.27382	25.464	-0.31314	56.58	-0.28415	106.459	0.34485	53.391	0.20493
25.255	0.28378	25.465	-0.33259	56.581	-0.30084	106.46	0.29124	53.392	0.23264
25.256	0.29478	25.466	-0.35388	56.582	-0.31562	106.461	0.21275	53.393	0.25851
25.257	0.29605	25.467	-0.37674	56.583	-0.32835	106.462	0.11807	53.394	0.28223
25.258	0.30295	25.468	-0.40086	56.584	-0.33893	106.463	0.01752	53.395	0.30355
25.259	0.30781	25.469	-0.42592	56.585	-0.34728	106.464	-0.07809	53.396	0.32224
25.26	0.29017	25.47	-0.45152	56.586	-0.35336	106.465	-0.1587	53.397	0.33812
25.261	0.27868	25.471	-0.47726	56.587	-0.35714	106.466	-0.21613	53.398	0.35103
25.262	0.25338	25.472	-0.50268	56.588	-0.35863	106.467	-0.24489	53.399	0.3609
25.263	0.23165	25.473	-0.52733	56.589	-0.35788	106.468	-0.24278	53.4	0.36765
25.264	0.20175	25.474	-0.55073	56.59	-0.35493	106.469	-0.21094	53.401	0.37129
25.265	0.16776	25.475	-0.57239	56.591	-0.34988	106.47	-0.15354	53.402	0.37184
25.266	0.14246	25.476	-0.59184	56.592	-0.34283	106.471	-0.07722	53.403	0.36938
25.267	0.1003	25.477	-0.60863	56.593	-0.33391	106.472	0.00984	53.404	0.36401
25.268	0.06017	25.478	-0.6223	56.594	-0.32327	106.473	0.09879	53.405	0.35588
25.269	0.01852	25.479	-0.63248	56.595	-0.31109	106.474	0.181	53.406	0.34516
25.27	-0.0124	25.48	-0.63882	56.596	-0.29755	106.475	0.24886	53.407	0.33205
25.271	-0.04026	25.481	-0.64104	56.597	-0.28286	106.476	0.29629	53.408	0.31674
25.272	-0.07373	25.482	-0.63892	56.598	-0.26723	106.477	0.31913	53.409	0.29947
25.273	-0.10159	25.483	-0.63233	56.599	-0.25092	106.478	0.31535	53.41	0.28046
25.274	-0.12433	25.484	-0.62123	56.6	-0.23418	106.479	0.28512	53.411	0.25994
25.275	-0.14248	25.485	-0.60568	56.601	-0.21726	106.48	0.23077	53.412	0.23813
25.276	-0.15756	25.486	-0.58582	56.602	-0.20045	106.481	0.15661	53.413	0.21525
25.277	-0.16753	25.487	-0.56188	56.603	-0.18404	106.482	0.06869	53.414	0.19149
25.278	-0.17442	25.488	-0.53421	56.604	-0.16831	106.483	-0.02559	53.415	0.16702
25.279	-0.18796	25.489	-0.50323	56.605	-0.15357	106.484	-0.11804	53.416	0.142
25.28	-0.18873	25.49	-0.46944	56.606	-0.14011	106.485	-0.20033	53.417	0.11653
25.281	-0.17928	25.491	-0.43342	56.607	-0.12823	106.486	-0.26476	53.418	0.09074
25.282	-0.17289	25.492	-0.3958	56.608	-0.11821	106.487	-0.30503	53.419	0.06468
25.283	-0.16803	25.493	-0.35726	56.609	-0.11032	106.488	-0.31693	53.42	0.0384
25.284	-0.17033	25.494	-0.3185	56.61	-0.1048	106.489	-0.29885	53.421	0.01192
25.285	-0.16037	25.495	-0.28024	56.611	-0.1019	106.49	-0.25203	53.422	-0.01475
25.286	-0.14784	25.496	-0.24317	56.612	-0.10179	106.491	-0.18054	53.423	-0.04163
25.287	-0.13225	25.497	-0.20797	56.613	-0.10463	106.492	-0.09094	53.424	-0.06874
25.288	-0.10491	25.498	-0.17529	56.614	-0.11053	106.493	0.00834	53.425	-0.09611
25.289	-0.0842	25.499	-0.14569	56.615	-0.11954	106.494	0.10784	53.426	-0.12375
25.29	-0.05788	25.5	-0.11967	56.616	-0.13167	106.495	0.19795	53.427	-0.1517
25.291	-0.04126	25.501	-0.09765	56.617	-0.14686	106.496	0.26994	53.428	-0.17995
25.292	-0.01801	25.502	-0.07996	56.618	-0.16498	106.497	0.31682	53.429	-0.20849
25.293	0.00371	25.503	-0.0668	56.619	-0.18585	106.498	0.33412	53.43	-0.23729
25.294	0.02135	25.504	-0.0583	56.62	-0.20923	106.499	0.32042	53.431	-0.26628
25.295	0.04358	25.505	-0.05446	56.621	-0.23482	106.5	0.27756	53.432	-0.29536
25.296	0.06173	25.506	-0.05519	56.622	-0.26226	106.501	0.21054	53.433	-0.32441
25.297	0.08652	25.507	-0.0603	56.623	-0.29114	106.502	0.12698	53.434	-0.35327
25.298	0.1016	25.508	-0.06951	56.624	-0.32103	106.503	0.03637	53.435	-0.38174
25.299	0.1177	25.509	-0.08246	56.625	-0.35144	106.504	-0.05108	53.436	-0.40961
25.3	0.13636	25.51	-0.09874	56.626	-0.3819	106.505	-0.1256	53.437	-0.43661
25.301	0.14173	25.511	-0.11788	56.627	-0.41191	106.506	-0.17903	53.438	-0.46248
25.302	0.14658	25.512	-0.13937	56.628	-0.44097	106.507	-0.20578	53.439	-0.48692
25.303	0.14888	25.513	-0.1627	56.629	-0.46863	106.508	-0.20343	53.44	-0.50964
25.304	0.15731	25.514	-0.18733	56.63	-0.49445	106.509	-0.17289	53.441	-0.53032
25.305	0.16729	25.515	-0.21274	56.631	-0.51804	106.51	-0.11812	53.442	-0.54868
25.306	0.16089	25.516	-0.23845	56.632	-0.53906	106.511	-0.04546	53.443	-0.56442
25.307	0.15757	25.517	-0.26398	56.633	-0.55725	106.512	0.03721	53.444	-0.57728
25.308	0.14659	25.518	-0.28893	56.634	-0.57239	106.513	0.12147	53.445	-0.58704
25.309	0.13457	25.519	-0.31291	56.635	-0.58436	106.514	0.19922	53.446	-0.59349
25.31	0.12103	25.52	-0.33562	56.636	-0.59312	106.515	0.26331	53.447	-0.5965
25.311	0.10288	25.521	-0.35679	56.637	-0.5987	106.516	0.30805	53.448	-0.59598
25.312	0.08934	25.522	-0.37622	56.638	-0.60119	106.517	0.32941	53.449	-0.59189
25.313	0.06302	25.523	-0.39375	56.639	-0.60077	106.518	0.32516	53.45	-0.58426
25.314	0.0413	25.524	-0.40928	56.64	-0.59767	106.519	0.29494	53.451	-0.57318
25.315	0.01702	25.525	-0.42274	56.641	-0.5922	106.52	0.24031	53.452	-0.55881
25.316	-0.01186	25.526	-0.4341	56.642	-0.58468	106.521	0.16481	53.453	-0.54137
25.317	-0.03869	25.527	-0.44336	56.643	-0.57547	106.522	0.07392	53.454	-0.52113
25.318	-0.0737	25.528	-0.45052	56.644	-0.56497	106.523	-0.02508	53.455	-0.49843
25.319	-0.09338	25.529	-0.45561	56.645	-0.55356	106.524	-0.12361	53.456	-0.47364
25.32	-0.11714	25.53	-0.45865	56.646	-0.54163	106.525	-0.21243	53.457	-0.44716
25.321	-0.13785	25.531	-0.45966	56.647	-0.52954	106.526	-0.28264	53.458	-0.41945
25.322	-0.15344	25.532	-0.45866	56.648	-0.51764	106.527	-0.32677	53.459	-0.39095
25.323	-0.17618	25.533	-0.45563	56.649	-0.50621	106.528	-0.33982	53.46	-0.36212
25.324	-0.1933	25.534	-0.45057	56.65	-0.49551	106.529	-0.32	53.461	-0.33342
25.325	-0.21809	25.535	-0.44343	56.651	-0.48573	106.53	-0.26912	53.462	-0.30527
25.326	-0.23419	25.536	-0.43419	56.652	-0.47701	106.531	-0.19237	53.463	-0.27808
25.327	-0.24365	25.537	-0.42278	56.653	-0.46943	106.532	-0.09772	53.464	-0.2522
25.328	-0.25923	25.538	-0.40914	56.654	-0.46299	106.533	0.00517	53.465	-0.22794
25.329	-0.26818	25.539	-0.39323	56.655	-0.45767	106.534	0.10607	53.466	-0.20555
25.33	-0.27712	25.54	-0.375	56.656	-0.45336	106.535	0.19539	53.467	-0.18523
25.331	-0.27942	25.541	-0.35442	56.657	-0.44994	106.536	0.26503	53.468	-0.16709
25.332	-0.28325	25.542	-0.33149	56.658	-0.44722	106.537	0.30903	53.469	-0.15118
25.333	-0.2881	25.543	-0.30623	56.659	-0.445	106.538	0.32379	53.47	-0.13749
25.334	-0.28069	25.544	-0.27871	56.66	-0.44306	106.539	0.30815	53.471	-0.12595
25.335	-0.27942	25.545	-0.24904	56.661	-0.44115	106.54	0.26326	53.472	-0.11642
25.336	-0.27047	25.546	-0.21736	56.662	-0.43904	106.541	0.19248	53.473	-0.10872
25.337	-0.26357	25.547	-0.18388	56.663	-0.4365	106.542	0.10128	53.474	-0.10261
25.338	-0.25411	25.548	-0.14885	56.664	-0.43333	106.543	-0.00294	53.475	-0.09784
25.339	-0.24261	25.549	-0.11255	56.665	-0.42934	106.544	-0.11103	53.476	-0.09413
25.34	-0.24134	25.55	-0.07534	56.666	-0.42438	106.545	-0.21264	53.477	-0.09118
25.341	-0.23085	25.551	-0.03757	56.667	-0.41833	106.546	-0.297	53.478	-0.08871
25.342	-0.226	25.552	0.000348423	56.668	-0.41112	106.547	-0.35409	53.479	-0.08642
25.343	-0.21603	25.553	0.03799	56.669	-0.40271	106.548	-0.37595	53.48	-0.08406
25.344	-0.19891	25.554	0.07491	56.67	-0.39309	106.549	-0.35807	53.481	-0.0814
25.345	-0.18332	25.555	0.11068	56.671	-0.38233	106.55	-0.30037	53.482	-0.07824
25.346	-0.16364	25.556	0.14487	56.672	-0.37048	106.551	-0.20776	53.483	-0.07442
25.347	-0.15061	25.557	0.17706	56.673	-0.35765	106.552	-0.0898	53.484	-0.06985
25.348	-0.13961	25.558	0.20686	56.674	-0.34397	106.553	0.04025	53.485	-0.06445
25.349	-0.1276	25.559	0.23392	56.675	-0.32959	106.554	0.16721	53.486	-0.05822
25.35	-0.1161	25.56	0.25793	56.676	-0.31467	106.555	0.27605	53.487	-0.05117
25.351	-0.1092	25.561	0.27864	56.677	-0.29937	106.556	0.35399	53.488	-0.04339
25.352	-0.10383	25.562	0.29582	56.678	-0.28386	106.557	0.39227	53.489	-0.03499
25.353	-0.09591	25.563	0.30934	56.679	-0.2683	106.558	0.38729	53.49	-0.02609
25.354	-0.08748	25.564	0.31909	56.68	-0.25284	106.559	0.34086	53.491	-0.01686
25.355	-0.07751	25.565	0.32503	56.681	-0.23762	106.56	0.25978	53.492	-0.00747
25.356	-0.06294	25.566	0.32717	56.682	-0.22276	106.561	0.1546	53.493	0.0019
25.357	-0.05604	25.567	0.32557	56.683	-0.20838	106.562	0.03807	53.494	0.01106
25.358	-0.05067	25.568	0.32034	56.684	-0.19455	106.563	-0.0765	53.495	0.01985
25.359	-0.05041	25.569	0.31161	56.685	-0.18136	106.564	-0.17687	53.496	0.02812
25.36	-0.04607	25.57	0.29956	56.686	-0.16887	106.565	-0.253	53.497	0.03572
25.361	-0.04326	25.571	0.28438	56.687	-0.1571	106.566	-0.29791	53.498	0.04255
25.362	-0.04147	25.572	0.26629	56.688	-0.1461	106.567	-0.30801	53.499	0.04854
25.363	-0.03917	25.573	0.24552	56.689	-0.13589	106.568	-0.28313	53.5	0.05364
25.364	-0.04402	25.574	0.2223	56.69	-0.12648	106.569	-0.22626	53.501	0.05784
25.365	-0.05143	25.575	0.19687	56.691	-0.11787	106.57	-0.14306	53.502	0.06116
25.366	-0.06498	25.576	0.16945	56.692	-0.11006	106.571	-0.04127	53.503	0.06364
25.367	-0.07136	25.577	0.14027	56.693	-0.10307	106.572	0.06997	53.504	0.06537
25.368	-0.08287	25.578	0.10954	56.694	-0.09688	106.573	0.18091	53.505	0.06644
25.369	-0.08312	25.579	0.07748	56.695	-0.0915	106.574	0.28193	53.506	0.06697
25.37	-0.08338	25.58	0.04427	56.696	-0.08691	106.575	0.3644	53.507	0.06711
25.371	-0.08976	25.581	0.01011	56.697	-0.08312	106.576	0.42134	53.508	0.06698
25.372	-0.09308	25.582	-0.02482	56.698	-0.0801	106.577	0.44797	53.509	0.06673
25.373	-0.09845	25.583	-0.06036	56.699	-0.07784	106.578	0.44217	53.51	0.0665
25.374	-0.09513	25.584	-0.0963	56.7	-0.07632	106.579	0.40454	53.511	0.06643
25.375	-0.0964	25.585	-0.13249	56.701	-0.07552	106.58	0.33836	53.512	0.06664
25.376	-0.10637	25.586	-0.16873	56.702	-0.07539	106.581	0.24934	53.513	0.06722
25.377	-0.11685	25.587	-0.20483	56.703	-0.07588	106.582	0.14512	53.514	0.06828
25.378	-0.12426	25.588	-0.24059	56.704	-0.07696	106.583	0.03473	53.515	0.06987
25.379	-0.11787	25.589	-0.27577	56.705	-0.07854	106.584	-0.07205	53.516	0.07204
25.38	-0.11097	25.59	-0.31015	56.706	-0.08056	106.585	-0.16544	53.517	0.07481
25.381	-0.10765	25.591	-0.34349	56.707	-0.08293	106.586	-0.23651	53.518	0.07819
25.382	-0.10125	25.592	-0.37551	56.708	-0.08558	106.587	-0.27798	53.519	0.08215
25.383	-0.10253	25.593	-0.40594	56.709	-0.08841	106.588	-0.28512	53.52	0.08665
25.384	-0.09972	25.594	-0.43449	56.71	-0.09134	106.589	-0.25647	53.521	0.09164
25.385	-0.09537	25.595	-0.46088	56.711	-0.09428	106.59	-0.19439	53.522	0.09705
25.386	-0.08541	25.596	-0.48481	56.712	-0.09714	106.591	-0.10511	53.523	0.1028
25.387	-0.06982	25.597	-0.506	56.713	-0.09985	106.592	0.00158	53.524	0.1088
25.388	-0.06496	25.598	-0.52418	56.714	-0.10235	106.593	0.11333	53.525	0.11495
25.389	-0.05244	25.599	-0.5391	56.715	-0.10458	106.594	0.21661	53.526	0.12116
25.39	-0.0481	25.6	-0.55053	56.716	-0.1065	106.595	0.29846	53.527	0.12732
25.391	-0.03761	25.601	-0.55828	56.717	-0.10809	106.596	0.3483	53.528	0.13333
25.392	-0.02765	25.602	-0.56221	56.718	-0.10935	106.597	0.35942	53.529	0.1391
25.393	-0.01256	25.603	-0.56221	56.719	-0.11027	106.598	0.33	53.53	0.14454
25.394	0.002	25.604	-0.55825	56.72	-0.11088	106.599	0.26333	53.531	0.14956
25.395	0.00328	25.605	-0.55033	56.721	-0.11122	106.6	0.16731	53.532	0.15408
25.396	0.01478	25.606	-0.53855	56.722	-0.11133	106.601	0.05323	53.533	0.15802
25.397	0.02679	25.607	-0.52302	56.723	-0.11126	106.602	-0.06594	53.534	0.16132
25.398	0.04187	25.608	-0.50397	56.724	-0.11107	106.603	-0.17732	53.535	0.16392
25.399	0.05542	25.609	-0.48166	56.725	-0.11083	106.604	-0.26973	53.536	0.16577
25.4	0.05874	25.61	-0.45641	56.726	-0.1106	106.605	-0.33493	53.537	0.16682
25.401	0.06104	25.611	-0.42861	56.727	-0.11042	106.606	-0.36819	53.538	0.16704
25.402	0.0613	25.612	-0.39868	56.728	-0.11033	106.607	-0.36835	53.539	0.1664
25.403	0.06666	25.613	-0.36709	56.729	-0.11038	106.608	-0.33744	53.54	0.16489
25.404	0.07152	25.614	-0.33433	56.73	-0.11058	106.609	-0.27993	53.541	0.1625
25.405	0.07383	25.615	-0.30091	56.731	-0.11094	106.61	-0.20204	53.542	0.15923
25.406	0.0751	25.616	-0.26735	56.732	-0.11144	106.611	-0.11095	53.543	0.15509
25.407	0.07075	25.617	-0.23418	56.733	-0.11205	106.612	-0.01431	53.544	0.15011
25.408	0.0659	25.618	-0.20188	56.734	-0.11274	106.613	0.08023	53.545	0.14433
25.409	0.05951	25.619	-0.17094	56.735	-0.11345	106.614	0.16538	53.546	0.13778
25.41	0.05568	25.62	-0.14178	56.736	-0.1141	106.615	0.23456	53.547	0.13054
25.411	0.05134	25.621	-0.11481	56.737	-0.11465	106.616	0.28234	53.548	0.12267
25.412	0.04086	25.622	-0.09036	56.738	-0.11499	106.617	0.30496	53.549	0.11426
25.413	0.03447	25.623	-0.06871	56.739	-0.11508	106.618	0.30079	53.55	0.10539
25.414	0.01991	25.624	-0.05008	56.74	-0.11483	106.619	0.2707	53.551	0.09618
25.415	0.01147	25.625	-0.03463	56.741	-0.1142	106.62	0.21821	53.552	0.08673
25.416	0.00508	25.626	-0.02243	56.742	-0.11314	106.621	0.14923	53.553	0.07717
25.417	-0.00846	25.627	-0.01353	56.743	-0.11163	106.622	0.07149	53.554	0.06762
25.418	-0.02098	25.628	-0.00787	56.744	-0.10969	106.623	-0.00636	53.555	0.05821
25.419	-0.04117	25.629	-0.00537	56.745	-0.10732	106.624	-0.0758	53.556	0.04907
25.42	-0.05982	25.63	-0.00589	56.746	-0.10459	106.625	-0.12951	53.557	0.04032
25.421	-0.0795	25.631	-0.00925	56.747	-0.10157	106.626	-0.16224	53.558	0.0321
25.422	-0.08998	25.632	-0.01524	56.748	-0.09836	106.627	-0.17132	53.559	0.02452
25.423	-0.09944	25.633	-0.0236	56.749	-0.09509	106.628	-0.15678	53.56	0.01769
25.424	-0.11707	25.634	-0.03408	56.75	-0.09191	106.629	-0.12112	53.561	0.01173
25.425	-0.12908	25.635	-0.0464	56.751	-0.08898	106.63	-0.06872	53.562	0.00671
25.426	-0.14109	25.636	-0.06031	56.752	-0.08647	106.631	-0.00516	53.563	0.00273
25.427	-0.15105	25.637	-0.07551	56.753	-0.08457	106.632	0.06352	53.564	-0.000164045
25.428	-0.16051	25.638	-0.09177	56.754	-0.08344	106.633	0.1314	53.565	-0.00192
25.429	-0.16639	25.639	-0.10881	56.755	-0.08327	106.634	0.1931	53.566	-0.00249
25.43	-0.16613	25.64	-0.12642	56.756	-0.08421	106.635	0.24408	53.567	-0.00188
25.431	-0.17354	25.641	-0.14438	56.757	-0.08641	106.636	0.2807	53.568	-7.56521e-05
25.432	-0.17942	25.642	-0.1625	56.758	-0.08998	106.637	0.30027	53.569	0.0029
25.433	-0.18223	25.643	-0.18058	56.759	-0.09502	106.638	0.30113	53.57	0.00703
25.434	-0.17942	25.644	-0.19847	56.76	-0.10159	106.639	0.28268	53.571	0.01225
25.435	-0.17711	25.645	-0.21602	56.761	-0.10971	106.64	0.24556	53.572	0.0185
25.436	-0.18095	25.646	-0.23309	56.762	-0.11939	106.641	0.19178	53.573	0.02572
25.437	-0.18427	25.647	-0.24955	56.763	-0.13057	106.642	0.12478	53.574	0.03383
25.438	-0.19015	25.648	-0.26529	56.764	-0.14317	106.643	0.04947	53.575	0.04271
25.439	-0.19296	25.649	-0.28018	56.765	-0.1571	106.644	-0.02805	53.576	0.05228
25.44	-0.1927	25.65	-0.29412	56.766	-0.1722	106.645	-0.10088	53.577	0.06242
25.441	-0.18734	25.651	-0.30698	56.767	-0.18832	106.646	-0.16198	53.578	0.07301
25.442	-0.18197	25.652	-0.31867	56.768	-0.20525	106.647	-0.20487	53.579	0.08393
25.443	-0.17865	25.653	-0.32908	56.769	-0.22279	106.648	-0.2245	53.58	0.09505
25.444	-0.17174	25.654	-0.3381	56.77	-0.24072	106.649	-0.21788	53.581	0.10625
25.445	-0.16127	25.655	-0.34564	56.771	-0.2588	106.65	-0.18468	53.582	0.11739
25.446	-0.14669	25.656	-0.35162	56.772	-0.27679	106.651	-0.12738	53.583	0.12835
25.447	-0.13469	25.657	-0.35597	56.773	-0.29448	106.652	-0.05118	53.584	0.13901
25.448	-0.11705	25.658	-0.35862	56.774	-0.31161	106.653	0.03652	53.585	0.14922
25.449	-0.10095	25.659	-0.35955	56.775	-0.32797	106.654	0.12685	53.586	0.15888
25.45	-0.08894	25.66	-0.35874	56.776	-0.34336	106.655	0.21054	53.587	0.16788
25.451	-0.07386	25.661	-0.35621	56.777	-0.35759	106.656	0.2789	53.588	0.17609
25.452	-0.05724	25.662	-0.35199	56.778	-0.37047	106.657	0.32486	53.589	0.18344
25.453	-0.03808	25.663	-0.34616	56.779	-0.38186	106.658	0.34372	53.59	0.18983
25.454	-0.02504	25.664	-0.33881	56.78	-0.39162	106.659	0.33362	53.591	0.19518
25.455	-0.01763	25.665	-0.33008	56.781	-0.39966	106.66	0.2957	53.592	0.19944
25.456	-0.00511	25.666	-0.32012	56.782	-0.40589	106.661	0.23389	53.593	0.20256
25.457	0.00793	25.667	-0.3091	56.783	-0.41025	106.662	0.1544	53.594	0.20451
25.458	0.03067	25.668	-0.29722	56.784	-0.41272	106.663	0.06508	53.595	0.20529
25.459	0.05239	25.669	-0.28468	56.785	-0.41328	106.664	-0.02536	53.596	0.20489
25.46	0.07565	25.67	-0.2717	56.786	-0.41195	106.665	-0.10814	53.597	0.20336
25.461	0.09891	25.671	-0.2585	56.787	-0.40878	106.666	-0.17518	53.598	0.20073
25.462	0.11347	25.672	-0.24528	56.788	-0.40383	106.667	-0.21974	53.599	0.19708
25.463	0.13418	25.673	-0.23225	56.789	-0.39719	106.668	-0.23705	53.6	0.1925
25.464	0.13341	25.674	-0.21958	56.79	-0.38896	106.669	-0.22475	53.601	0.1871
25.465	0.1352	25.675	-0.20743	56.791	-0.37926	106.67	-0.18327	53.602	0.18101
25.466	0.13495	25.676	-0.19593	56.792	-0.36824	106.671	-0.11598	53.603	0.17437
25.467	0.12549	25.677	-0.18519	56.793	-0.35604	106.672	-0.02913	53.604	0.16733
25.468	0.11808	25.678	-0.17528	56.794	-0.34285	106.673	0.06864	53.605	0.16007
25.469	0.10045	25.679	-0.16624	56.795	-0.32884	106.674	0.16697	53.606	0.15276
25.47	0.091	25.68	-0.15807	56.796	-0.3142	106.675	0.25496	53.607	0.14558
25.471	0.0754	25.681	-0.15076	56.797	-0.29912	106.676	0.32247	53.608	0.13872
25.472	0.0547	25.682	-0.14427	56.798	-0.2838	106.677	0.36148	53.609	0.13235
25.473	0.03554	25.683	-0.13852	56.799	-0.26844	106.678	0.36737	53.61	0.12665
25.474	0.01331	25.684	-0.13344	56.8	-0.25325	106.679	0.33965	53.611	0.12176
25.475	-0.00637	25.685	-0.12892	56.801	-0.23843	106.68	0.2822	53.612	0.11785
25.476	-0.03014	25.686	-0.12489	56.802	-0.22416	106.681	0.20276	53.613	0.11503
25.477	-0.05442	25.687	-0.12123	56.803	-0.21064	106.682	0.11185	53.614	0.11341
25.478	-0.07971	25.688	-0.11785	56.804	-0.19804	106.683	0.02115	53.615	0.11308
25.479	-0.11626	25.689	-0.11467	56.805	-0.18653	106.684	-0.05823	53.616	0.1141
25.48	-0.14514	25.69	-0.11162	56.806	-0.17627	106.685	-0.1173	53.617	0.1165
25.481	-0.1776	25.691	-0.10864	56.807	-0.1674	106.686	-0.15041	53.618	0.1203
25.482	-0.20596	25.692	-0.10569	56.808	-0.16004	106.687	-0.15569	53.619	0.12549
25.483	-0.23331	25.693	-0.10275	56.809	-0.15428	106.688	-0.13492	53.62	0.13202
25.484	-0.26576	25.694	-0.09982	56.81	-0.15023	106.689	-0.09276	53.621	0.13984
25.485	-0.27368	25.695	-0.09688	56.811	-0.14793	106.69	-0.03566	53.622	0.14886
25.486	-0.28723	25.696	-0.09398	56.812	-0.14743	106.691	0.02934	53.623	0.15901
25.487	-0.29617	25.697	-0.09112	56.813	-0.14873	106.692	0.09557	53.624	0.17018
25.488	-0.30409	25.698	-0.08835	56.814	-0.15183	106.693	0.15733	53.625	0.18224
25.489	-0.30588	25.699	-0.08569	56.815	-0.15668	106.694	0.21015	53.626	0.19507
25.49	-0.30511	25.7	-0.08316	56.816	-0.16321	106.695	0.25061	53.627	0.20856
25.491	-0.31202	25.701	-0.0808	56.817	-0.17132	106.696	0.27608	53.628	0.22259
25.492	-0.30766	25.702	-0.07861	56.818	-0.1809	106.697	0.28452	53.629	0.23702
25.493	-0.30434	25.703	-0.0766	56.819	-0.1918	106.698	0.27438	53.63	0.25175
25.494	-0.29744	25.704	-0.07474	56.82	-0.20383	106.699	0.24487	53.631	0.26667
25.495	-0.29514	25.705	-0.07303	56.821	-0.21682	106.7	0.19642	53.632	0.28169
25.496	-0.28211	25.706	-0.07141	56.822	-0.23054	106.701	0.13116	53.633	0.29672
25.497	-0.27265	25.707	-0.06985	56.823	-0.24476	106.702	0.05331	53.634	0.31168
25.498	-0.26779	25.708	-0.06829	56.824	-0.25926	106.703	-0.03087	53.635	0.32651
25.499	-0.25834	25.709	-0.06667	56.825	-0.2738	106.704	-0.11345	53.636	0.34117
25.5	-0.2494	25.71	-0.06494	56.826	-0.28812	106.705	-0.18583	53.637	0.3556
25.501	-0.24351	25.711	-0.06304	56.827	-0.302	106.706	-0.23989	53.638	0.36976
25.502	-0.24121	25.712	-0.06094	56.828	-0.31521	106.707	-0.26929	53.639	0.38363
25.503	-0.24147	25.713	-0.05859	56.829	-0.32754	106.708	-0.27057	53.64	0.39717
25.504	-0.2315	25.714	-0.056	56.83	-0.33882	106.709	-0.24375	53.641	0.41037
25.505	-0.22614	25.715	-0.05315	56.831	-0.34887	106.71	-0.19236	53.642	0.42318
25.506	-0.22639	25.716	-0.05009	56.832	-0.35758	106.711	-0.12289	53.643	0.43559
25.507	-0.23022	25.717	-0.04687	56.833	-0.36485	106.712	-0.04375	53.644	0.44757
25.508	-0.23661	25.718	-0.04356	56.834	-0.37062	106.713	0.03599	53.645	0.45906
25.509	-0.23891	25.719	-0.04026	56.835	-0.37487	106.714	0.10784	53.646	0.47004
25.51	-0.2499	25.72	-0.03708	56.836	-0.37762	106.715	0.16485	53.647	0.48045
25.511	-0.25373	25.721	-0.03417	56.837	-0.37893	106.716	0.2022	53.648	0.49023
25.512	-0.25807	25.722	-0.03167	56.838	-0.37886	106.717	0.21736	53.649	0.49934
25.513	-0.2711	25.723	-0.02973	56.839	-0.37756	106.718	0.2099	53.65	0.5077
25.514	-0.28312	25.724	-0.02851	56.84	-0.37515	106.719	0.18116	53.651	0.51525
25.515	-0.30433	25.725	-0.02816	56.841	-0.3718	106.72	0.13385	53.652	0.52192
25.516	-0.31634	25.726	-0.02881	56.842	-0.3677	106.721	0.07174	53.653	0.52767
25.517	-0.34215	25.727	-0.03058	56.843	-0.36303	106.722	-0.000438838	53.654	0.53242
25.518	-0.34854	25.728	-0.03356	56.844	-0.358	106.723	-0.07713	53.655	0.53614
25.519	-0.34828	25.729	-0.03781	56.845	-0.3528	106.724	-0.15203	53.656	0.53879
25.52	-0.35058	25.73	-0.04337	56.846	-0.34762	106.725	-0.21834	53.657	0.54035
25.521	-0.34215	25.731	-0.05023	56.847	-0.34263	106.726	-0.26924	53.658	0.54081
25.522	-0.3378	25.732	-0.05834	56.848	-0.33801	106.727	-0.29864	53.659	0.54019
25.523	-0.3263	25.733	-0.06761	56.849	-0.33391	106.728	-0.30206	53.66	0.53852
25.524	-0.31787	25.734	-0.07793	56.85	-0.33045	106.729	-0.27743	53.661	0.53587
25.525	-0.32272	25.735	-0.08913	56.851	-0.32773	106.73	-0.22579	53.662	0.5323
25.526	-0.31429	25.736	-0.10102	56.852	-0.32586	106.731	-0.15143	53.663	0.52792
25.527	-0.31199	25.737	-0.1134	56.853	-0.32488	106.732	-0.06162	53.664	0.52284
25.528	-0.30355	25.738	-0.12603	56.854	-0.32485	106.733	0.03427	53.665	0.5172
25.529	-0.29921	25.739	-0.13866	56.855	-0.32578	106.734	0.12601	53.666	0.51114
25.53	-0.29588	25.74	-0.15104	56.856	-0.3277	106.735	0.20395	53.667	0.50482
25.531	-0.28234	25.741	-0.16293	56.857	-0.3306	106.736	0.26042	53.668	0.49839
25.532	-0.27851	25.742	-0.17408	56.858	-0.33445	106.737	0.29064	53.669	0.49202
25.533	-0.27007	25.743	-0.18429	56.859	-0.33923	106.738	0.29332	53.67	0.48587
25.534	-0.2601	25.744	-0.19334	56.86	-0.34491	106.739	0.27047	53.671	0.48007
25.535	-0.24758	25.745	-0.20109	56.861	-0.35143	106.74	0.22683	53.672	0.47476
25.536	-0.22739	25.746	-0.2074	56.862	-0.35875	106.741	0.16889	53.673	0.47005
25.537	-0.21231	25.747	-0.21218	56.863	-0.36679	106.742	0.10379	53.674	0.46602
25.538	-0.18803	25.748	-0.21537	56.864	-0.37548	106.743	0.03832	53.675	0.46273
25.539	-0.1801	25.749	-0.21696	56.865	-0.38474	106.744	-0.02176	53.676	0.46022
25.54	-0.17525	25.75	-0.21699	56.866	-0.39448	106.745	-0.07212	53.677	0.45848
25.541	-0.16835	25.751	-0.21551	56.867	-0.40456	106.746	-0.10981	53.678	0.45749
25.542	-0.17269	25.752	-0.21261	56.868	-0.41488	106.747	-0.13308	53.679	0.45717
25.543	-0.1663	25.753	-0.20842	56.869	-0.42528	106.748	-0.14106	53.68	0.45746
25.544	-0.16554	25.754	-0.20308	56.87	-0.43558	106.749	-0.13355	53.681	0.45823
25.545	-0.15762	25.755	-0.19675	56.871	-0.44561	106.75	-0.11093	53.682	0.45936
25.546	-0.1456	25.756	-0.1896	56.872	-0.45516	106.751	-0.07435	53.683	0.46072
25.547	-0.14585	25.757	-0.1818	56.873	-0.46399	106.752	-0.02595	53.684	0.46215
25.548	-0.13895	25.758	-0.17351	56.874	-0.47188	106.753	0.03083	53.685	0.46351
25.549	-0.13665	25.759	-0.16489	56.875	-0.47857	106.754	0.0911	53.686	0.46466
25.55	-0.1272	25.76	-0.15609	56.876	-0.4838	106.755	0.14873	53.687	0.46548
25.551	-0.11927	25.761	-0.14722	56.877	-0.48732	106.756	0.19676	53.688	0.46585
25.552	-0.12056	25.762	-0.13839	56.878	-0.48887	106.757	0.22827	53.689	0.46569
25.553	-0.10956	25.763	-0.12968	56.879	-0.48824	106.758	0.23737	53.69	0.46494
25.554	-0.10164	25.764	-0.12116	56.88	-0.48521	106.759	0.22021	53.691	0.46358
25.555	-0.08707	25.765	-0.11284	56.881	-0.4796	106.76	0.17585	53.692	0.46162
25.556	-0.07455	25.766	-0.10475	56.882	-0.47128	106.761	0.10668	53.693	0.45908
25.557	-0.06305	25.767	-0.09688	56.883	-0.46017	106.762	0.01836	53.694	0.45605
25.558	-0.05052	25.768	-0.08922	56.884	-0.44623	106.763	-0.08075	53.695	0.45261
25.559	-0.04567	25.769	-0.08172	56.885	-0.4295	106.764	-0.18067	53.696	0.44888
25.56	-0.0311	25.77	-0.07437	56.886	-0.41006	106.765	-0.27108	53.697	0.44501
25.561	-0.01704	25.771	-0.06711	56.887	-0.38807	106.766	-0.34269	53.698	0.44113
25.562	-0.00708	25.772	-0.05993	56.888	-0.36376	106.767	-0.38838	53.699	0.43739
25.563	0.00494	25.773	-0.05278	56.889	-0.3374	106.768	-0.40405	53.7	0.43396
25.564	0.00826	25.774	-0.04566	56.89	-0.30934	106.769	-0.38893	53.701	0.43095
25.565	0.01618	25.775	-0.03855	56.891	-0.27996	106.77	-0.34548	53.702	0.4285
25.566	0.01695	25.776	-0.03149	56.892	-0.2497	106.771	-0.27891	53.703	0.42669
25.567	0.02283	25.777	-0.02448	56.893	-0.21901	106.772	-0.19636	53.704	0.42559
25.568	0.03382	25.778	-0.01759	56.894	-0.18837	106.773	-0.10609	53.705	0.42523
25.569	0.03817	25.779	-0.01087	56.895	-0.15829	106.774	-0.01663	53.706	0.4256
25.57	0.04864	25.78	-0.0044	56.896	-0.12924	106.775	0.06396	53.707	0.42666
25.571	0.04788	25.781	0.00173	56.897	-0.10171	106.776	0.1287	53.708	0.42832
25.572	0.04967	25.782	0.00741	56.898	-0.07613	106.777	0.17212	53.709	0.43047
25.573	0.05094	25.783	0.01253	56.899	-0.05291	106.778	0.19064	53.71	0.43296
25.574	0.03894	25.784	0.017	56.9	-0.03241	106.779	0.18287	53.711	0.4356
25.575	0.03051	25.785	0.02068	56.901	-0.01495	106.78	0.1498	53.712	0.4382
25.576	0.01594	25.786	0.02349	56.902	-0.000768886	106.781	0.09488	53.713	0.44054
25.577	0.00853	25.787	0.02531	56.903	0.00995	106.782	0.02389	53.714	0.44241
25.578	0.00214	25.788	0.02606	56.904	0.0171	106.783	-0.05546	53.715	0.44359
25.579	-0.00783	25.789	0.02567	56.905	0.02062	106.784	-0.13418	53.716	0.44387
25.58	-0.01319	25.79	0.02408	56.906	0.02053	106.785	-0.20297	53.717	0.44307
25.581	-0.02879	25.791	0.02125	56.907	0.0169	106.786	-0.25332	53.718	0.44102
25.582	-0.0413	25.792	0.01715	56.908	0.00986	106.787	-0.27865	53.719	0.43761
25.583	-0.05485	25.793	0.01179	56.909	-0.000391336	106.788	-0.2752	53.72	0.43272
25.584	-0.06175	25.794	0.00518	56.91	-0.01364	106.789	-0.24266	53.721	0.42632
25.585	-0.0712	25.795	-0.00263	56.911	-0.02963	106.79	-0.18417	53.722	0.41839
25.586	-0.08475	25.796	-0.0116	56.912	-0.04805	106.791	-0.10596	53.723	0.40897
25.587	-0.09574	25.797	-0.02164	56.913	-0.06861	106.792	-0.01641	53.724	0.39814
25.588	-0.11491	25.798	-0.03266	56.914	-0.09098	106.793	0.07509	53.725	0.38599
25.589	-0.13253	25.799	-0.04456	56.915	-0.11483	106.794	0.15938	53.726	0.3727
25.59	-0.14455	25.8	-0.05721	56.916	-0.13982	106.795	0.22862	53.727	0.35842
25.591	-0.15758	25.801	-0.07049	56.917	-0.16563	106.796	0.27704	53.728	0.34338
25.592	-0.15579	25.802	-0.08424	56.918	-0.19195	106.797	0.30131	53.729	0.32778
25.593	-0.16013	25.803	-0.09831	56.919	-0.21847	106.798	0.30048	53.73	0.31187
25.594	-0.15834	25.804	-0.11254	56.92	-0.24491	106.799	0.27569	53.731	0.29586
25.595	-0.15144	25.805	-0.12676	56.921	-0.27099	106.8	0.2297	53.732	0.27999
25.596	-0.1471	25.806	-0.1408	56.922	-0.29647	106.801	0.16637	53.733	0.26448
25.597	-0.1402	25.807	-0.15447	56.923	-0.32112	106.802	0.09038	53.734	0.24953
25.598	-0.14608	25.808	-0.16759	56.924	-0.34472	106.803	0.00696	53.735	0.23531
25.599	-0.15399	25.809	-0.17998	56.925	-0.36709	106.804	-0.0782	53.736	0.22198
25.6	-0.15885	25.81	-0.19145	56.926	-0.38805	106.805	-0.15903	53.737	0.20967
25.601	-0.16524	25.811	-0.20181	56.927	-0.40745	106.806	-0.22928	53.738	0.19849
25.602	-0.16038	25.812	-0.21089	56.928	-0.42514	106.807	-0.2829	53.739	0.18848
25.603	-0.16063	25.813	-0.2185	56.929	-0.44102	106.808	-0.31459	53.74	0.17972
25.604	-0.15067	25.814	-0.22448	56.93	-0.45496	106.809	-0.3205	53.741	0.1722
25.605	-0.14684	25.815	-0.22868	56.931	-0.46687	106.81	-0.29895	53.742	0.16593
25.606	-0.13482	25.816	-0.23094	56.932	-0.47667	106.811	-0.251	53.743	0.16088
25.607	-0.11719	25.817	-0.23114	56.933	-0.48428	106.812	-0.18068	53.744	0.15703
25.608	-0.1016	25.818	-0.22918	56.934	-0.48966	106.813	-0.09478	53.745	0.15433
25.609	-0.07886	25.819	-0.22495	56.935	-0.49274	106.814	-0.00224	53.746	0.15274
25.61	-0.06122	25.82	-0.2184	56.936	-0.49349	106.815	0.08688	53.747	0.15222
25.611	-0.04307	25.821	-0.2095	56.937	-0.49188	106.816	0.1627	53.748	0.15271
25.612	-0.02799	25.822	-0.19823	56.938	-0.4879	106.817	0.21677	53.749	0.15421
25.613	-0.02467	25.823	-0.18463	56.939	-0.48154	106.818	0.24318	53.75	0.15668
25.614	-0.00499	25.824	-0.16875	56.94	-0.4728	106.819	0.23933	53.751	0.16012
25.615	0.00906	25.825	-0.15068	56.941	-0.4617	106.82	0.20615	53.752	0.16454
25.616	0.02823	25.826	-0.13055	56.942	-0.44827	106.821	0.14792	53.753	0.16997
25.617	0.04638	25.827	-0.10851	56.943	-0.43254	106.822	0.07164	53.754	0.17643
25.618	0.06452	25.828	-0.08475	56.944	-0.41457	106.823	-0.01392	53.755	0.18399
25.619	0.09289	25.829	-0.05949	56.945	-0.39444	106.824	-0.0993	53.756	0.19269
25.62	0.11564	25.83	-0.03297	56.946	-0.37222	106.825	-0.17537	53.757	0.20259
25.621	0.13838	25.831	-0.00547	56.947	-0.34802	106.826	-0.23433	53.758	0.21375
25.622	0.15909	25.832	0.02273	56.948	-0.32195	106.827	-0.27031	53.759	0.22621
25.623	0.17008	25.833	0.05131	56.949	-0.29418	106.828	-0.27993	53.76	0.24001
25.624	0.18771	25.834	0.07997	56.95	-0.26484	106.829	-0.2624	53.761	0.25518
25.625	0.1895	25.835	0.10837	56.951	-0.23414	106.83	-0.21955	53.762	0.27172
25.626	0.19487	25.836	0.13619	56.952	-0.20227	106.831	-0.15553	53.763	0.2896
25.627	0.19104	25.837	0.16308	56.953	-0.16947	106.832	-0.07647	53.764	0.30875
25.628	0.1826	25.838	0.18872	56.954	-0.13599	106.833	0.01013	53.765	0.32911
25.629	0.17979	25.839	0.21279	56.955	-0.10211	106.834	0.096	53.766	0.35053
25.63	0.17289	25.84	0.235	56.956	-0.06811	106.835	0.17287	53.767	0.37286
25.631	0.17468	25.841	0.25504	56.957	-0.03432	106.836	0.23317	53.768	0.3959
25.632	0.17034	25.842	0.27267	56.958	-0.00105	106.837	0.27082	53.769	0.41942
25.633	0.16702	25.843	0.28763	56.959	0.03136	106.838	0.28184	53.77	0.44317
25.634	0.16881	25.844	0.29972	56.96	0.06257	106.839	0.26481	53.771	0.46686
25.635	0.14862	25.845	0.30875	56.961	0.09224	106.84	0.2211	53.772	0.49017
25.636	0.13814	25.846	0.31458	56.962	0.12004	106.841	0.15484	53.773	0.5128
25.637	0.12255	25.847	0.3171	56.963	0.14566	106.842	0.07251	53.774	0.53441
25.638	0.10748	25.848	0.31625	56.964	0.1688	106.843	-0.01768	53.775	0.55468
25.639	0.08933	25.849	0.31198	56.965	0.18919	106.844	-0.10671	53.776	0.57327
25.64	0.06556	25.85	0.30432	56.966	0.20661	106.845	-0.18569	53.777	0.5899
25.641	0.05713	25.851	0.29332	56.967	0.22086	106.846	-0.24689	53.778	0.60428
25.642	0.04665	25.852	0.2791	56.968	0.2318	106.847	-0.28461	53.779	0.61616
25.643	0.04333	25.853	0.26178	56.969	0.23936	106.848	-0.29573	53.78	0.62533
25.644	0.04205	25.854	0.24158	56.97	0.24349	106.849	-0.28003	53.781	0.63162
25.645	0.03567	25.855	0.21871	56.971	0.24425	106.85	-0.24003	53.782	0.6349
25.646	0.04205	25.856	0.19346	56.972	0.24173	106.851	-0.18058	53.783	0.63511
25.647	0.04486	25.857	0.16613	56.973	0.23608	106.852	-0.10813	53.784	0.63223
25.648	0.0533	25.858	0.13707	56.974	0.22753	106.853	-0.02993	53.785	0.62627
25.649	0.06123	25.859	0.10666	56.975	0.21636	106.854	0.04683	53.786	0.61733
25.65	0.0625	25.86	0.0753	56.976	0.20289	106.855	0.11572	53.787	0.60553
25.651	0.07196	25.861	0.04338	56.977	0.18752	106.856	0.17158	53.788	0.59103
25.652	0.07119	25.862	0.01135	56.978	0.17063	106.857	0.21076	53.789	0.57405
25.653	0.07707	25.863	-0.02037	56.979	0.15269	106.858	0.23121	53.79	0.55482
25.654	0.07989	25.864	-0.05136	56.98	0.13414	106.859	0.23237	53.791	0.53361
25.655	0.08066	25.865	-0.08122	56.981	0.11544	106.86	0.21498	53.792	0.51071
25.656	0.09624	25.866	-0.10956	56.982	0.09705	106.861	0.181	53.793	0.48642
25.657	0.0965	25.867	-0.13602	56.983	0.0794	106.862	0.13341	53.794	0.46104
25.658	0.10544	25.868	-0.16029	56.984	0.06291	106.863	0.07621	53.795	0.43488
25.659	0.11184	25.869	-0.1821	56.985	0.04793	106.864	0.01432	53.796	0.40826
25.66	0.1218	25.87	-0.20121	56.986	0.03478	106.865	-0.0466	53.797	0.38146
25.661	0.13177	25.871	-0.21747	56.987	0.02373	106.866	-0.10047	53.798	0.35477
25.662	0.12334	25.872	-0.23076	56.988	0.01497	106.867	-0.1413	53.799	0.32847
25.663	0.12002	25.873	-0.24103	56.989	0.00862	106.868	-0.16386	53.8	0.30282
25.664	0.10749	25.874	-0.2483	56.99	0.00475	106.869	-0.16445	53.801	0.27805
25.665	0.09753	25.875	-0.25263	56.991	0.00334	106.87	-0.1416	53.802	0.25439
25.666	0.08501	25.876	-0.25415	56.992	0.00431	106.871	-0.09655	53.803	0.23204
25.667	0.06431	25.877	-0.25305	56.993	0.00752	106.872	-0.0334	53.804	0.2112
25.668	0.04974	25.878	-0.24954	56.994	0.01276	106.873	0.04117	53.805	0.19205
25.669	0.03006	25.879	-0.24389	56.995	0.01978	106.874	0.11864	53.806	0.17473
25.67	0.01447	25.88	-0.2364	56.996	0.02829	106.875	0.18966	53.807	0.15941
25.671	0.000931095	25.881	-0.2274	56.997	0.03796	106.876	0.24532	53.808	0.1462
25.672	-0.02488	25.882	-0.21721	56.998	0.04844	106.877	0.27832	53.809	0.13522
25.673	-0.04354	25.883	-0.20617	56.999	0.05939	106.878	0.28399	53.81	0.12657
25.674	-0.06833	25.884	-0.19462	57	0.07045	106.879	0.26083	53.811	0.12032
25.675	-0.088	25.885	-0.18288	57.001	0.08129	106.88	0.21074	53.812	0.11653
25.676	-0.10513	25.886	-0.17126	57.002	0.09159	106.881	0.13869	53.813	0.11524
25.677	-0.13094	25.887	-0.16	57.003	0.10107	106.882	0.05207	53.814	0.11644
25.678	-0.14448	25.888	-0.14937	57.004	0.10951	106.883	-0.0402	53.815	0.12011
25.679	-0.17847	25.889	-0.13953	57.005	0.11669	106.884	-0.1287	53.816	0.1262
25.68	-0.20633	25.89	-0.13065	57.006	0.12249	106.885	-0.20448	53.817	0.13461
25.681	-0.23827	25.891	-0.12284	57.007	0.12682	106.886	-0.25997	53.818	0.14521
25.682	-0.26766	25.892	-0.11614	57.008	0.12964	106.887	-0.28965	53.819	0.15785
25.683	-0.27916	25.893	-0.11057	57.009	0.13097	106.888	-0.29053	53.82	0.17231
25.684	-0.29628	25.894	-0.10611	57.01	0.13088	106.889	-0.26241	53.821	0.18838
25.685	-0.30573	25.895	-0.10269	57.011	0.12948	106.89	-0.20788	53.822	0.20578
25.686	-0.31673	25.896	-0.1002	57.012	0.12692	106.891	-0.13212	53.823	0.22423
25.687	-0.32056	25.897	-0.09852	57.013	0.12338	106.892	-0.04241	53.824	0.24342
25.688	-0.31416	25.898	-0.0975	57.014	0.11906	106.893	0.05256	53.825	0.26303
25.689	-0.31749	25.899	-0.09698	57.015	0.11419	106.894	0.14352	53.826	0.28275
25.69	-0.30803	25.9	-0.09679	57.016	0.10897	106.895	0.2216	53.827	0.30225
25.691	-0.30317	25.901	-0.09675	57.017	0.10364	106.896	0.27925	53.828	0.32123
25.692	-0.29525	25.902	-0.09671	57.018	0.09841	106.897	0.31105	53.829	0.33942
25.693	-0.28119	25.903	-0.0965	57.019	0.09347	106.898	0.31419	53.83	0.35654
25.694	-0.27378	25.904	-0.096	57.02	0.089	106.899	0.28872	53.831	0.3724
25.695	-0.26126	25.905	-0.09509	57.021	0.08513	106.9	0.23739	53.832	0.38681
25.696	-0.25282	25.906	-0.0937	57.022	0.08198	106.901	0.16515	53.833	0.39966
25.697	-0.24388	25.907	-0.09175	57.023	0.07963	106.902	0.07853	53.834	0.41085
25.698	-0.22778	25.908	-0.08921	57.024	0.07813	106.903	-0.01516	53.835	0.42036
25.699	-0.21934	25.909	-0.08609	57.025	0.07749	106.904	-0.10852	53.836	0.42821
25.7	-0.192	25.91	-0.08241	57.026	0.07769	106.905	-0.19462	53.837	0.43444
25.701	-0.1713	25.911	-0.07822	57.027	0.07867	106.906	-0.26743	53.838	0.43916
25.702	-0.14804	25.912	-0.07358	57.028	0.08038	106.907	-0.32203	53.839	0.44247
25.703	-0.12478	25.913	-0.06859	57.029	0.08271	106.908	-0.35471	53.84	0.44452
25.704	-0.11737	25.914	-0.06335	57.03	0.08554	106.909	-0.36313	53.841	0.44545
25.705	-0.10229	25.915	-0.05796	57.031	0.08877	106.91	-0.34637	53.842	0.44541
25.706	-0.09182	25.916	-0.05253	57.032	0.09225	106.911	-0.3052	53.843	0.44453
25.707	-0.07929	25.917	-0.04718	57.033	0.09587	106.912	-0.24222	53.844	0.44292
25.708	-0.07341	25.918	-0.042	57.034	0.09949	106.913	-0.16204	53.845	0.44069
25.709	-0.08236	25.919	-0.03707	57.035	0.10299	106.914	-0.07121	53.846	0.43787
25.71	-0.07852	25.92	-0.03248	57.036	0.10627	106.915	0.02205	53.847	0.43449
25.711	-0.08645	25.921	-0.02827	57.037	0.10923	106.916	0.10848	53.848	0.43054
25.712	-0.0913	25.922	-0.02446	57.038	0.1118	106.917	0.17872	53.849	0.42595
25.713	-0.09973	25.923	-0.02107	57.039	0.11391	106.918	0.22442	53.85	0.42064
25.714	-0.10714	25.924	-0.01806	57.04	0.11553	106.919	0.23946	53.851	0.41449
25.715	-0.10791	25.925	-0.01538	57.041	0.11661	106.92	0.22089	53.852	0.40737
25.716	-0.1143	25.926	-0.01296	57.042	0.11716	106.921	0.16968	53.853	0.39913
25.717	-0.11762	25.927	-0.01069	57.043	0.11717	106.922	0.0908	53.854	0.38963
25.718	-0.12452	25.928	-0.00846	57.044	0.11667	106.923	-0.00715	53.855	0.37875
25.719	-0.13448	25.929	-0.00613	57.045	0.11567	106.924	-0.11289	53.856	0.36637
25.72	-0.13474	25.93	-0.00354	57.046	0.1142	106.925	-0.21385	53.857	0.35245
25.721	-0.14828	25.931	-0.000531819	57.047	0.11232	106.926	-0.29774	53.858	0.33696
25.722	-0.15314	25.932	0.00307	57.048	0.11005	106.927	-0.35417	53.859	0.31995
25.723	-0.15697	25.933	0.00742	57.049	0.10745	106.928	-0.3759	53.86	0.3015
25.724	-0.1608	25.934	0.01269	57.05	0.10454	106.929	-0.35984	53.861	0.2818
25.725	-0.15594	25.935	0.01902	57.051	0.10138	106.93	-0.30735	53.862	0.26106
25.726	-0.15824	25.936	0.02656	57.052	0.09799	106.931	-0.22406	53.863	0.23958
25.727	-0.15185	25.937	0.03542	57.053	0.09441	106.932	-0.11913	53.864	0.2177
25.728	-0.147	25.938	0.04568	57.054	0.09065	106.933	-0.00409	53.865	0.19583
25.729	-0.13755	25.939	0.05742	57.055	0.08675	106.934	0.10853	53.866	0.1744
25.73	-0.11224	25.94	0.07065	57.056	0.08271	106.935	0.20665	53.867	0.15384
25.731	-0.10125	25.941	0.08537	57.057	0.07855	106.936	0.27996	53.868	0.13461
25.732	-0.08413	25.942	0.10154	57.058	0.07428	106.937	0.32098	53.869	0.11717
25.733	-0.07109	25.943	0.11909	57.059	0.06991	106.938	0.32576	53.87	0.10192
25.734	-0.05397	25.944	0.1379	57.06	0.06545	106.939	0.29423	53.871	0.08925
25.735	-0.04144	25.945	0.15783	57.061	0.0609	106.94	0.23004	53.872	0.07945
25.736	-0.03199	25.946	0.17867	57.062	0.05629	106.941	0.14016	53.873	0.07279
25.737	-0.01129	25.947	0.20023	57.063	0.05162	106.942	0.03406	53.874	0.06942
25.738	0.00634	25.948	0.22224	57.064	0.04693	106.943	-0.0772	53.875	0.06942
25.739	0.02654	25.949	0.24443	57.065	0.04225	106.944	-0.18213	53.876	0.07276
25.74	0.0411	25.95	0.26651	57.066	0.03762	106.945	-0.26987	53.877	0.07935
25.741	0.04494	25.951	0.28816	57.067	0.03308	106.946	-0.33135	53.878	0.08898
25.742	0.0595	25.952	0.30905	57.068	0.02869	106.947	-0.36012	53.879	0.10138
25.743	0.06436	25.953	0.32886	57.069	0.02452	106.948	-0.35309	53.88	0.11619
25.744	0.0687	25.954	0.34723	57.07	0.02063	106.949	-0.31089	53.881	0.133
25.745	0.06794	25.955	0.36385	57.071	0.01711	106.95	-0.23782	53.882	0.15135
25.746	0.0636	25.956	0.37839	57.072	0.01404	106.951	-0.14144	53.883	0.17076
25.747	0.06436	25.957	0.39054	57.073	0.0115	106.952	-0.03175	53.884	0.19072
25.748	0.04878	25.958	0.40002	57.074	0.0096	106.953	0.07992	53.885	0.21073
25.749	0.0337	25.959	0.40657	57.075	0.00841	106.954	0.18224	53.886	0.23032
25.75	0.013	25.96	0.40998	57.076	0.00802	106.955	0.26519	53.887	0.24903
25.751	-0.0169	25.961	0.41006	57.077	0.00852	106.956	0.32111	53.888	0.26647
25.752	-0.03504	25.962	0.40666	57.078	0.00997	106.957	0.34556	53.889	0.28229
25.753	-0.05881	25.963	0.3997	57.079	0.01244	106.958	0.33757	53.89	0.2962
25.754	-0.07542	25.964	0.38913	57.08	0.01596	106.959	0.29953	53.891	0.308
25.755	-0.09868	25.965	0.37495	57.081	0.02057	106.96	0.23655	53.892	0.31753
25.756	-0.11682	25.966	0.35722	57.082	0.02629	106.961	0.15565	53.893	0.32471
25.757	-0.13037	25.967	0.33608	57.083	0.03308	106.962	0.06479	53.894	0.32953
25.758	-0.15618	25.968	0.31168	57.084	0.04093	106.963	-0.02799	53.895	0.33202
25.759	-0.17585	25.969	0.28426	57.085	0.04977	106.964	-0.11527	53.896	0.33229
25.76	-0.19604	25.97	0.2541	57.086	0.05952	106.965	-0.19057	53.897	0.33046
25.761	-0.20499	25.971	0.22152	57.087	0.07006	106.966	-0.24857	53.898	0.32669
25.762	-0.20882	25.972	0.18689	57.088	0.08128	106.967	-0.28509	53.899	0.32118
25.763	-0.22083	25.973	0.15064	57.089	0.09301	106.968	-0.29716	53.9	0.31413
25.764	-0.22262	25.974	0.11319	57.09	0.10508	106.969	-0.28309	53.901	0.30572
25.765	-0.22798	25.975	0.07503	57.091	0.1173	106.97	-0.24276	53.902	0.29617
25.766	-0.22824	25.976	0.03664	57.092	0.12948	106.971	-0.17805	53.903	0.28567
25.767	-0.22952	25.977	-0.00148	57.093	0.1414	106.972	-0.09316	53.904	0.27439
25.768	-0.23898	25.978	-0.03883	57.094	0.15285	106.973	0.00522	53.905	0.26249
25.769	-0.23156	25.979	-0.07494	57.095	0.16363	106.974	0.10807	53.906	0.25012
25.77	-0.2313	25.98	-0.10933	57.096	0.17353	106.975	0.20474	53.907	0.23742
25.771	-0.22134	25.981	-0.14156	57.097	0.18237	106.976	0.28405	53.908	0.2245
25.772	-0.20728	25.982	-0.17124	57.098	0.18996	106.977	0.33579	53.909	0.21148
25.773	-0.19833	25.983	-0.198	57.099	0.19618	106.978	0.35227	53.91	0.19846
25.774	-0.17968	25.984	-0.22156	57.1	0.20088	106.979	0.32964	53.911	0.18557
25.775	-0.1692	25.985	-0.24166	57.101	0.204	106.98	0.26877	53.912	0.1729
25.776	-0.15106	25.986	-0.25814	57.102	0.20546	106.981	0.17534	53.913	0.16058
25.777	-0.13802	25.987	-0.27088	57.103	0.20525	106.982	0.05925	53.914	0.14876
25.778	-0.13214	25.988	-0.27984	57.104	0.20339	106.983	-0.06671	53.915	0.13758
25.779	-0.11655	25.989	-0.28507	57.105	0.19993	106.984	-0.18862	53.916	0.1272
25.78	-0.10709	25.99	-0.28667	57.106	0.19495	106.985	-0.29329	53.917	0.1178
25.781	-0.08997	25.991	-0.2848	57.107	0.18857	106.986	-0.36996	53.918	0.10957
25.782	-0.08205	25.992	-0.27969	57.108	0.18094	106.987	-0.41151	53.919	0.1027
25.783	-0.0731	25.993	-0.27163	57.109	0.17223	106.988	-0.41502	53.92	0.0974
25.784	-0.05649	25.994	-0.26095	57.11	0.16262	106.989	-0.3818	53.921	0.09384
25.785	-0.04857	25.995	-0.24801	57.111	0.15232	106.99	-0.31682	53.922	0.09221
25.786	-0.03349	25.996	-0.23321	57.112	0.14154	106.991	-0.2278	53.923	0.09266
25.787	-0.02096	25.997	-0.21697	57.113	0.13048	106.992	-0.12418	53.924	0.09534
25.788	-0.00231	25.998	-0.1997	57.114	0.11935	106.993	-0.01612	53.925	0.10034
25.789	0.02452	25.999	-0.18181	57.115	0.10832	106.994	0.08638	53.926	0.10771
25.79	0.03807	26	-0.16373	57.116	0.09759	106.995	0.17427	53.927	0.11748
25.791	0.06746	26.001	-0.14581	57.117	0.08728	106.996	0.23998	53.928	0.1296
25.792	0.08663	26.002	-0.12843	57.118	0.07752	106.997	0.27796	53.929	0.144
25.793	0.10478	26.003	-0.11189	57.119	0.06841	106.998	0.28509	53.93	0.16053
25.794	0.12241	26.004	-0.09646	57.12	0.06	106.999	0.26098	53.931	0.17901
25.795	0.12829	26.005	-0.08237	57.121	0.05232	107	0.20816	53.932	0.1992
25.796	0.14132	26.006	-0.0698	57.122	0.04538	107.001	0.13195	53.933	0.22083
25.797	0.1467	26.007	-0.05887	57.123	0.03913	107.002	0.0401	53.934	0.24359
25.798	0.16024	26.008	-0.04967	57.124	0.03354	107.003	-0.05795	53.935	0.26715
25.799	0.17481	26.009	-0.04223	57.125	0.02853	107.004	-0.152	53.936	0.29116
25.8	0.18018	26.01	-0.03655	57.126	0.024	107.005	-0.2323	53.937	0.31525
25.801	0.19372	26.011	-0.03258	57.127	0.01987	107.006	-0.29065	53.938	0.33907
25.802	0.19142	26.012	-0.03025	57.128	0.01603	107.007	-0.32131	53.939	0.36228
25.803	0.19525	26.013	-0.02946	57.129	0.0124	107.008	-0.32164	53.94	0.38455
25.804	0.19295	26.014	-0.03009	57.13	0.00889	107.009	-0.29222	53.941	0.40561
25.805	0.18503	26.015	-0.03201	57.131	0.00543	107.01	-0.23665	53.942	0.42521
25.806	0.18171	26.016	-0.03508	57.132	0.00197	107.011	-0.16097	53.943	0.44314
25.807	0.17123	26.017	-0.03918	57.133	-0.00149	107.012	-0.07284	53.944	0.45927
25.808	0.16638	26.018	-0.04415	57.134	-0.00496	107.013	0.01928	53.945	0.4735
25.809	0.15641	26.019	-0.04988	57.135	-0.0084	107.014	0.10693	53.946	0.48579
25.81	0.13929	26.02	-0.05625	57.136	-0.01173	107.015	0.18232	53.947	0.49619
25.811	0.12728	26.021	-0.06315	57.137	-0.01488	107.016	0.23887	53.948	0.50477
25.812	0.09278	26.022	-0.07049	57.138	-0.01772	107.017	0.27159	53.949	0.51166
25.813	0.06902	26.023	-0.07819	57.139	-0.02012	107.018	0.27742	53.95	0.51705
25.814	0.04116	26.024	-0.08617	57.14	-0.02193	107.019	0.25549	53.951	0.52116
25.815	0.01688	26.025	-0.09437	57.141	-0.02301	107.02	0.2073	53.952	0.52426
25.816	0.0018	26.026	-0.10272	57.142	-0.02319	107.021	0.13677	53.953	0.52661
25.817	-0.01736	26.027	-0.11117	57.143	-0.02233	107.022	0.05011	53.954	0.52852
25.818	-0.02631	26.028	-0.11965	57.144	-0.02032	107.023	-0.04458	53.955	0.53028
25.819	-0.04292	26.029	-0.12808	57.145	-0.01706	107.024	-0.13798	53.956	0.5322
25.82	-0.0534	26.03	-0.13641	57.146	-0.01248	107.025	-0.22047	53.957	0.53454
25.821	-0.05979	26.031	-0.14452	57.147	-0.00656	107.026	-0.28319	53.958	0.53758
25.822	-0.07537	26.032	-0.15233	57.148	0.00069256	107.027	-0.31913	53.959	0.54152
25.823	-0.08176	26.033	-0.15972	57.149	0.00921	107.028	-0.32403	53.96	0.54655
25.824	-0.09173	26.034	-0.16655	57.15	0.01889	107.029	-0.29693	53.961	0.55281
25.825	-0.09096	26.035	-0.17268	57.151	0.02958	107.03	-0.24035	53.962	0.56039
25.826	-0.09019	26.036	-0.17796	57.152	0.04108	107.031	-0.16	53.963	0.56931
25.827	-0.09096	26.037	-0.18223	57.153	0.05317	107.032	-0.06406	53.964	0.57955
25.828	-0.08355	26.038	-0.18533	57.154	0.06559	107.033	0.03775	53.965	0.59102
25.829	-0.08074	26.039	-0.1871	57.155	0.07806	107.034	0.13531	53.966	0.6036
25.83	-0.07128	26.04	-0.18738	57.156	0.09029	107.035	0.21913	53.967	0.61709
25.831	-0.05773	26.041	-0.18604	57.157	0.102	107.036	0.2813	53.968	0.63127
25.832	-0.04214	26.042	-0.18296	57.158	0.1129	107.037	0.31617	53.969	0.64585
25.833	-0.00406	26.043	-0.17804	57.159	0.12275	107.038	0.32077	53.97	0.66055
25.834	0.02277	26.044	-0.17123	57.16	0.13131	107.039	0.29497	53.971	0.67502
25.835	0.05574	26.045	-0.16249	57.161	0.13841	107.04	0.24142	53.972	0.68893
25.836	0.07287	26.046	-0.15185	57.162	0.1439	107.041	0.16523	53.973	0.70194
25.837	0.08794	26.047	-0.13937	57.163	0.14772	107.042	0.07354	53.974	0.71371
25.838	0.10251	26.048	-0.12515	57.164	0.14983	107.043	-0.0251	53.975	0.72391
25.839	0.10635	26.049	-0.10934	57.165	0.15027	107.044	-0.12146	53.976	0.73226
25.84	0.11478	26.05	-0.09215	57.166	0.14914	107.045	-0.20646	53.977	0.73849
25.841	0.11555	26.051	-0.07382	57.167	0.14659	107.046	-0.27201	53.978	0.74239
25.842	0.11682	26.052	-0.05464	57.168	0.14282	107.047	-0.3118	53.979	0.74377
25.843	0.11759	26.053	-0.03492	57.169	0.13806	107.048	-0.32198	53.98	0.74253
25.844	0.11683	26.054	-0.01501	57.17	0.13259	107.049	-0.3016	53.981	0.7386
25.845	0.12321	26.055	0.00472	57.171	0.12669	107.05	-0.25275	53.982	0.73197
25.846	0.11683	26.056	0.02388	57.172	0.12067	107.051	-0.18042	53.983	0.7227
25.847	0.11453	26.057	0.04209	57.173	0.11481	107.052	-0.09196	53.984	0.71088
25.848	0.10916	26.058	0.05895	57.174	0.10939	107.053	0.00362	53.985	0.69666
25.849	0.09715	26.059	0.07409	57.175	0.10465	107.054	0.09658	53.986	0.68025
25.85	0.0877	26.06	0.08717	57.176	0.1008	107.055	0.17752	53.987	0.66187
25.851	0.06699	26.061	0.09785	57.177	0.09799	107.056	0.2383	53.988	0.64178
25.852	0.05192	26.062	0.10587	57.178	0.09633	107.057	0.27294	53.989	0.62027
25.853	0.03633	26.063	0.11098	57.179	0.09585	107.058	0.27819	53.99	0.59761
25.854	0.01052	26.064	0.11299	57.18	0.09654	107.059	0.25394	53.991	0.57411
25.855	-0.00609	26.065	0.11178	57.181	0.09831	107.06	0.20319	53.992	0.55004
25.856	-0.03088	26.066	0.10729	57.182	0.10102	107.061	0.13176	53.993	0.52567
25.857	-0.03267	26.067	0.09949	57.183	0.10449	107.062	0.04766	53.994	0.50123
25.858	-0.04264	26.068	0.08845	57.184	0.10848	107.063	-0.03983	53.995	0.47693
25.859	-0.04902	26.069	0.07428	57.185	0.11272	107.064	-0.12117	53.996	0.45294
25.86	-0.04621	26.07	0.05715	57.186	0.11692	107.065	-0.18773	53.997	0.4294
25.861	-0.048	26.071	0.03731	57.187	0.12077	107.066	-0.2327	53.998	0.40637
25.862	-0.04468	26.072	0.01501	57.188	0.12399	107.067	-0.25191	53.999	0.38392
25.863	-0.04493	26.073	-0.00939	57.189	0.12627	107.068	-0.24417	54	0.36203
25.864	-0.03956	26.074	-0.03556	57.19	0.12735	107.069	-0.2113	54.001	0.34067
25.865	-0.02806	26.075	-0.06308	57.191	0.12701	107.07	-0.15764	54.002	0.31976
25.866	-0.03138	26.076	-0.09154	57.192	0.12507	107.071	-0.08937	54.003	0.2992
25.867	-0.02397	26.077	-0.1205	57.193	0.12138	107.072	-0.01361	54.004	0.27886
25.868	-0.01861	26.078	-0.14953	57.194	0.11587	107.073	0.06251	54.005	0.25859
25.869	-0.00914	26.079	-0.17817	57.195	0.10852	107.074	0.1325	54.006	0.23825
25.87	0.00133	26.08	-0.20598	57.196	0.09935	107.075	0.19103	54.007	0.21769
25.871	0.0021	26.081	-0.23254	57.197	0.08844	107.076	0.23411	54.008	0.19675
25.872	0.01104	26.082	-0.25744	57.198	0.07593	107.077	0.25902	54.009	0.17533
25.873	0.01283	26.083	-0.2803	57.199	0.06198	107.078	0.26417	54.01	0.1533
25.874	0.01207	26.084	-0.30076	57.2	0.0468	107.079	0.249	54.011	0.1306
25.875	0.01743	26.085	-0.31851	57.201	0.03062	107.08	0.21392	54.012	0.10719
25.876	0.01462	26.086	-0.33326	57.202	0.01366	107.081	0.1605	54.013	0.08305
25.877	0.02102	26.087	-0.34476	57.203	-0.00382	107.082	0.09173	54.014	0.05824
25.878	0.01565	26.088	-0.35282	57.204	-0.0216	107.083	0.01222	54.015	0.03282
25.879	0.01948	26.089	-0.35728	57.205	-0.03946	107.084	-0.07167	54.016	0.00691
25.88	0.02792	26.09	-0.35804	57.206	-0.05718	107.085	-0.15214	54.017	-0.01933
25.881	0.02818	26.091	-0.35503	57.207	-0.07461	107.086	-0.22061	54.018	-0.04571
25.882	0.0361	26.092	-0.34824	57.208	-0.09159	107.087	-0.26873	54.019	-0.07202
25.883	0.04095	26.093	-0.33771	57.209	-0.10802	107.088	-0.28968	54.02	-0.098
25.884	0.05143	26.094	-0.32353	57.21	-0.12383	107.089	-0.27939	54.021	-0.1234
25.885	0.06191	26.095	-0.30583	57.211	-0.13895	107.09	-0.23755	54.022	-0.14794
25.886	0.0591	26.096	-0.28482	57.212	-0.15337	107.091	-0.16801	54.023	-0.17134
25.887	0.06958	26.097	-0.26072	57.213	-0.1671	107.092	-0.07858	54.024	-0.19334
25.888	0.07495	26.098	-0.23384	57.214	-0.18013	107.093	0.0199	54.025	-0.21366
25.889	0.08236	26.099	-0.20452	57.215	-0.19251	107.094	0.11505	54.026	-0.23208
25.89	0.09182	26.1	-0.17315	57.216	-0.20426	107.095	0.19465	54.027	-0.24837
25.891	0.09667	26.101	-0.14017	57.217	-0.21541	107.096	0.24839	54.028	-0.26235
25.892	0.11431	26.102	-0.10606	57.218	-0.22597	107.097	0.26927	54.029	-0.27388
25.893	0.12683	26.103	-0.07134	57.219	-0.23595	107.098	0.25438	54.03	-0.28284
25.894	0.13731	26.104	-0.03656	57.22	-0.24534	107.099	0.20512	54.031	-0.28919
25.895	0.15188	26.105	-0.0023	57.221	-0.25412	107.1	0.12676	54.032	-0.2929
25.896	0.15571	26.106	0.03083	57.222	-0.26226	107.101	0.02752	54.033	-0.294
25.897	0.16568	26.107	0.06224	57.223	-0.2697	107.102	-0.08255	54.034	-0.29256
25.898	0.17053	26.108	0.09131	57.224	-0.27637	107.103	-0.19277	54.035	-0.28869
25.899	0.1805	26.109	0.11744	57.225	-0.28222	107.104	-0.29288	54.036	-0.28254
25.9	0.18894	26.11	0.14008	57.226	-0.28718	107.105	-0.37389	54.037	-0.2743
25.901	0.18153	26.111	0.15869	57.227	-0.29119	107.106	-0.42865	54.038	-0.26416
25.902	0.17872	26.112	0.17278	57.228	-0.29422	107.107	-0.45229	54.039	-0.25236
25.903	0.16415	26.113	0.18193	57.229	-0.29624	107.108	-0.44244	54.04	-0.23913
25.904	0.15469	26.114	0.18581	57.23	-0.29726	107.109	-0.39941	54.041	-0.22472
25.905	0.14115	26.115	0.18417	57.231	-0.29731	107.11	-0.32626	54.042	-0.20937
25.906	0.12403	26.116	0.17683	57.232	-0.29647	107.111	-0.2287	54.043	-0.19334
25.907	0.12071	26.117	0.16377	57.233	-0.29484	107.112	-0.1148	54.044	-0.17683
25.908	0.10921	26.118	0.14504	57.234	-0.29256	107.113	0.00553	54.045	-0.16006
25.909	0.09771	26.119	0.12082	57.235	-0.28982	107.114	0.12143	54.046	-0.14321
25.91	0.08263	26.12	0.0914	57.236	-0.2868	107.115	0.22206	54.047	-0.12645
25.911	0.05989	26.121	0.0572	57.237	-0.28373	107.116	0.29782	54.048	-0.10991
25.912	0.05094	26.122	0.01872	57.238	-0.28084	107.117	0.34142	54.049	-0.09369
25.913	0.03331	26.123	-0.0234	57.239	-0.27837	107.118	0.34875	54.05	-0.07788
25.914	0.02181	26.124	-0.06847	57.24	-0.27654	107.119	0.31939	54.051	-0.06251
25.915	0.02002	26.125	-0.11572	57.241	-0.27557	107.12	0.25666	54.052	-0.04761
25.916	0.01517	26.126	-0.16432	57.242	-0.27563	107.121	0.16718	54.053	-0.03318
25.917	0.02053	26.127	-0.21342	57.243	-0.27688	107.122	0.06015	54.054	-0.01922
25.918	0.02028	26.128	-0.26212	57.244	-0.27942	107.123	-0.05369	54.055	-0.00567
25.919	0.02053	26.129	-0.30958	57.245	-0.28329	107.124	-0.16318	54.056	0.00749
25.92	0.01619	26.13	-0.35495	57.246	-0.28848	107.125	-0.25783	54.057	0.02032
25.921	0.00521	26.131	-0.39745	57.247	-0.29494	107.126	-0.3287	54.058	0.03287
25.922	0.00904	26.132	-0.43637	57.248	-0.30254	107.127	-0.36919	54.059	0.04519
25.923	0.00827	26.133	-0.47109	57.249	-0.31111	107.128	-0.37557	54.06	0.05733
25.924	0.0162	26.134	-0.50108	57.25	-0.32041	107.129	-0.34724	54.061	0.06934
25.925	0.01543	26.135	-0.52595	57.251	-0.33019	107.13	-0.28689	54.062	0.08124
25.926	0.0162	26.136	-0.54541	57.252	-0.34015	107.131	-0.20026	54.063	0.09307
25.927	0.01952	26.137	-0.55932	57.253	-0.34998	107.132	-0.09579	54.064	0.10483
25.928	0.01109	26.138	-0.56764	57.254	-0.35934	107.133	0.01613	54.065	0.11655
25.929	0.0093	26.139	-0.57048	57.255	-0.36793	107.134	0.12412	54.066	0.12822
25.93	0.00956	26.14	-0.56805	57.256	-0.37543	107.135	0.21696	54.067	0.13984
25.931	0.00981	26.141	-0.56066	57.257	-0.38157	107.136	0.28487	54.068	0.15139
25.932	0.02233	26.142	-0.54871	57.258	-0.38611	107.137	0.32068	54.069	0.16289
25.933	0.02106	26.143	-0.53269	57.259	-0.38886	107.138	0.3207	54.07	0.17431
25.934	0.02693	26.144	-0.51312	57.26	-0.38966	107.139	0.28522	54.071	0.18565
25.935	0.02872	26.145	-0.49055	57.261	-0.38844	107.14	0.21843	54.072	0.19691
25.936	0.01978	26.146	-0.46555	57.262	-0.38517	107.141	0.12786	54.073	0.20809
25.937	0.01186	26.147	-0.43867	57.263	-0.37985	107.142	0.02334	54.074	0.21921
25.938	-0.0022	26.148	-0.41045	57.264	-0.37258	107.143	-0.08426	54.075	0.23027
25.939	-0.01625	26.149	-0.38137	57.265	-0.36346	107.144	-0.18436	54.076	0.24131
25.94	-0.03031	26.15	-0.35186	57.266	-0.35265	107.145	-0.26783	54.077	0.25233
25.941	-0.04283	26.151	-0.32226	57.267	-0.34035	107.146	-0.32778	54.078	0.26338
25.942	-0.04564	26.152	-0.29286	57.268	-0.32675	107.147	-0.36003	54.079	0.27449
25.943	-0.05816	26.153	-0.26386	57.269	-0.31207	107.148	-0.36317	54.08	0.28568
25.944	-0.06404	26.154	-0.23538	57.27	-0.29653	107.149	-0.33828	54.081	0.29698
25.945	-0.07298	26.155	-0.20748	57.271	-0.28034	107.15	-0.28855	54.082	0.30842
25.946	-0.07374	26.156	-0.18012	57.272	-0.26369	107.151	-0.21884	54.083	0.32002
25.947	-0.07093	26.157	-0.15324	57.273	-0.24675	107.152	-0.13526	54.084	0.33178
25.948	-0.07579	26.158	-0.12671	57.274	-0.22967	107.153	-0.04481	54.085	0.34372
25.949	-0.074	26.159	-0.10039	57.275	-0.21256	107.154	0.04495	54.086	0.35582
25.95	-0.07579	26.16	-0.07413	57.276	-0.19553	107.155	0.12628	54.087	0.36807
25.951	-0.07911	26.161	-0.04775	57.277	-0.17863	107.156	0.19169	54.088	0.38045
25.952	-0.07579	26.162	-0.02112	57.278	-0.16191	107.157	0.23464	54.089	0.39294
25.953	-0.0878	26.163	0.00587	57.279	-0.1454	107.158	0.25017	54.09	0.40549
25.954	-0.09265	26.164	0.03327	57.28	-0.12912	107.159	0.23565	54.091	0.41808
25.955	-0.10057	26.165	0.06111	57.281	-0.11308	107.16	0.19137	54.092	0.43067
25.956	-0.11565	26.166	0.08932	57.282	-0.0973	107.161	0.1208	54.093	0.44323
25.957	-0.11744	26.167	0.1178	57.283	-0.08181	107.162	0.03051	54.094	0.45572
25.958	-0.12076	26.168	0.14636	57.284	-0.06666	107.163	-0.07037	54.095	0.46813
25.959	-0.12357	26.169	0.17477	57.285	-0.0519	107.164	-0.17118	54.096	0.48043
25.96	-0.1182	26.17	0.20272	57.286	-0.03763	107.165	-0.26095	54.097	0.49261
25.961	-0.1113	26.171	0.22988	57.287	-0.02396	107.166	-0.32976	54.098	0.50468
25.962	-0.0998	26.172	0.25587	57.288	-0.01103	107.167	-0.37004	54.099	0.51663
25.963	-0.0975	26.173	0.28028	57.289	0.001	107.168	-0.37747	54.1	0.52849
25.964	-0.08293	26.174	0.30273	57.29	0.01196	107.169	-0.35151	54.101	0.54027
25.965	-0.07195	26.175	0.32282	57.291	0.02167	107.17	-0.29535	54.102	0.55198
25.966	-0.05789	26.176	0.34018	57.292	0.02992	107.171	-0.21536	54.103	0.56365
25.967	-0.04486	26.177	0.35448	57.293	0.03655	107.172	-0.12026	54.104	0.57527
25.968	-0.03999	26.178	0.36547	57.294	0.04137	107.173	-0.01988	54.105	0.58686
25.969	-0.02236	26.179	0.37292	57.295	0.04425	107.174	0.07593	54.106	0.5984
25.97	-0.00268	26.18	0.37673	57.296	0.04507	107.175	0.15845	54.107	0.60986
25.971	0.01495	26.181	0.37684	57.297	0.04377	107.176	0.22085	54.108	0.62119
25.972	0.03718	26.182	0.3733	57.298	0.04031	107.177	0.25873	54.109	0.63233
25.973	0.0492	26.183	0.36626	57.299	0.03472	107.178	0.27031	54.11	0.64318
25.974	0.07501	26.184	0.35593	57.3	0.02709	107.179	0.2563	54.111	0.65362
25.975	0.10338	26.185	0.34263	57.301	0.01756	107.18	0.21957	54.112	0.66352
25.976	0.13072	26.186	0.32673	57.302	0.00631	107.181	0.16473	54.113	0.67273
25.977	0.17954	26.187	0.30869	57.303	-0.0064	107.182	0.09757	54.114	0.68107
25.978	0.20995	26.188	0.28899	57.304	-0.02029	107.183	0.02458	54.115	0.68835
25.979	0.24343	26.189	0.26819	57.305	-0.03504	107.184	-0.04756	54.116	0.69439
25.98	0.27691	26.19	0.24684	57.306	-0.05028	107.185	-0.11236	54.117	0.699
25.981	0.30937	26.191	0.22551	57.307	-0.06565	107.186	-0.16401	54.118	0.70199
25.982	0.34796	26.192	0.20474	57.308	-0.08076	107.187	-0.19772	54.119	0.7032
25.983	0.37684	26.193	0.18507	57.309	-0.09525	107.188	-0.21011	54.12	0.70249
25.984	0.41338	26.194	0.16698	57.31	-0.10874	107.189	-0.1996	54.121	0.69974
25.985	0.43408	26.195	0.15091	57.311	-0.12091	107.19	-0.16661	54.122	0.69487
25.986	0.45734	26.196	0.13722	57.312	-0.13145	107.191	-0.11372	54.123	0.68784
25.987	0.47753	26.197	0.12619	57.313	-0.14012	107.192	-0.0456	54.124	0.67865
25.988	0.49108	26.198	0.11802	57.314	-0.14669	107.193	0.03129	54.125	0.66737
25.989	0.51229	26.199	0.11283	57.315	-0.15102	107.194	0.1093	54.126	0.65409
25.99	0.52532	26.2	0.11063	57.316	-0.15301	107.195	0.18032	54.127	0.63897
25.991	0.53324	26.201	0.11135	57.317	-0.15262	107.196	0.23671	54.128	0.62218
25.992	0.54884	26.202	0.11483	57.318	-0.14986	107.197	0.27213	54.129	0.60398
25.993	0.55523	26.203	0.12083	57.319	-0.14478	107.198	0.28231	54.13	0.58462
25.994	0.56775	26.204	0.12904	57.32	-0.13752	107.199	0.26558	54.131	0.5644
25.995	0.56647	26.205	0.13907	57.321	-0.1282	107.2	0.22301	54.132	0.54364
25.996	0.55293	26.206	0.15051	57.322	-0.11702	107.201	0.15825	54.133	0.52266
25.997	0.5404	26.207	0.16288	57.323	-0.10418	107.202	0.07707	54.134	0.50179
25.998	0.50744	26.208	0.17571	57.324	-0.08992	107.203	-0.01327	54.135	0.48133
25.999	0.48725	26.209	0.18849	57.325	-0.07447	107.204	-0.10478	54.136	0.46158
26	0.45889	26.21	0.20076	57.326	-0.05807	107.205	-0.1895	54.137	0.44281
26.001	0.43359	26.211	0.21205	57.327	-0.04097	107.206	-0.26006	54.138	0.42525
26.002	0.40318	26.212	0.22195	57.328	-0.02338	107.207	-0.31027	54.139	0.40908
26.003	0.3559	26.213	0.23009	57.329	-0.00552	107.208	-0.33548	54.14	0.39444
26.004	0.31833	26.214	0.23615	57.33	0.0124	107.209	-0.3329	54.141	0.3814
26.005	0.27309	26.215	0.2399	57.331	0.03022	107.21	-0.30186	54.142	0.37002
26.006	0.23297	26.216	0.24116	57.332	0.04776	107.211	-0.24405	54.143	0.36025
26.007	0.18876	26.217	0.23985	57.333	0.06489	107.212	-0.1636	54.144	0.35202
26.008	0.14455	26.218	0.23595	57.334	0.0815	107.213	-0.06704	54.145	0.34523
26.009	0.11158	26.219	0.22952	57.335	0.09747	107.214	0.03698	54.146	0.33969
26.01	0.07504	26.22	0.22068	57.336	0.11271	107.215	0.13836	54.147	0.33522
26.011	0.04309	26.221	0.20961	57.337	0.12716	107.216	0.22648	54.148	0.33158
26.012	0.01524	26.222	0.19655	57.338	0.14074	107.217	0.29143	54.149	0.32855
26.013	-0.02028	26.223	0.18176	57.339	0.15339	107.218	0.32529	54.15	0.32586
26.014	-0.04456	26.224	0.16552	57.34	0.16505	107.219	0.32337	54.151	0.32327
26.015	-0.07037	26.225	0.14813	57.341	0.17567	107.22	0.28507	54.152	0.32055
26.016	-0.0834	26.226	0.12988	57.342	0.18518	107.221	0.21418	54.153	0.31748
26.017	-0.08672	26.227	0.11104	57.343	0.19355	107.222	0.11855	54.154	0.31386
26.018	-0.09414	26.228	0.09183	57.344	0.2007	107.223	0.00917	54.155	0.30955
26.019	-0.09235	26.229	0.07245	57.345	0.20659	107.224	-0.10131	54.156	0.30443
26.02	-0.0972	26.23	0.05303	57.346	0.21116	107.225	-0.20029	54.157	0.29844
26.021	-0.09184	26.231	0.03366	57.347	0.21437	107.226	-0.27683	54.158	0.29154
26.022	-0.08801	26.232	0.01434	57.348	0.21617	107.227	-0.32306	54.159	0.28378
26.023	-0.08673	26.233	-0.00495	57.349	0.21654	107.228	-0.33501	54.16	0.2752
26.024	-0.07062	26.234	-0.02433	57.35	0.21547	107.229	-0.3128	54.161	0.26594
26.025	-0.06372	26.235	-0.04393	57.351	0.21293	107.23	-0.26031	54.162	0.25613
26.026	-0.04915	26.236	-0.06394	57.352	0.20897	107.231	-0.18438	54.163	0.24597
26.027	-0.02743	26.237	-0.08457	57.353	0.2036	107.232	-0.09375	54.164	0.23567
26.028	-0.00469	26.238	-0.10605	57.354	0.1969	107.233	0.00206	54.165	0.22546
26.029	0.02521	26.239	-0.12859	57.355	0.18894	107.234	0.09377	54.166	0.21557
26.03	0.04234	26.24	-0.1524	57.356	0.17984	107.235	0.17308	54.167	0.20625
26.031	0.06202	26.241	-0.17763	57.357	0.16972	107.236	0.23326	54.168	0.19773
26.032	0.07863	26.242	-0.2044	57.358	0.15874	107.237	0.2695	54.169	0.19023
26.033	0.09065	26.243	-0.23275	57.359	0.14706	107.238	0.27907	54.17	0.18396
26.034	0.10879	26.244	-0.26267	57.36	0.13489	107.239	0.26145	54.171	0.17906
26.035	0.11415	26.245	-0.29404	57.361	0.12241	107.24	0.21836	54.172	0.17569
26.036	0.12106	26.246	-0.32666	57.362	0.10983	107.241	0.15368	54.173	0.17391
26.037	0.12132	26.247	-0.36026	57.363	0.09737	107.242	0.07334	54.174	0.17379
26.038	0.11697	26.248	-0.39447	57.364	0.08524	107.243	-0.01512	54.175	0.17531
26.039	0.12541	26.249	-0.42886	57.365	0.07363	107.244	-0.10306	54.176	0.17843
26.04	0.13793	26.25	-0.46291	57.366	0.06274	107.245	-0.18156	54.177	0.18305
26.041	0.15761	26.251	-0.49607	57.367	0.05274	107.246	-0.24236	54.178	0.18904
26.042	0.1686	26.252	-0.52776	57.368	0.04378	107.247	-0.27879	54.179	0.19623
26.043	0.17703	26.253	-0.55739	57.369	0.03599	107.248	-0.28664	54.18	0.20439
26.044	0.19824	26.254	-0.58435	57.37	0.02947	107.249	-0.26477	54.181	0.21328
26.045	0.21026	26.255	-0.60808	57.371	0.0243	107.25	-0.21529	54.182	0.22265
26.046	0.23096	26.256	-0.62807	57.372	0.02051	107.251	-0.14342	54.183	0.23221
26.047	0.24859	26.257	-0.64387	57.373	0.01813	107.252	-0.05684	54.184	0.24168
26.048	0.2606	26.258	-0.65511	57.374	0.01713	107.253	0.03519	54.185	0.25078
26.049	0.27926	26.259	-0.66152	57.375	0.01749	107.254	0.12296	54.186	0.25924
26.05	0.28565	26.26	-0.66294	57.376	0.01913	107.255	0.19741	54.187	0.26678
26.051	0.29971	26.261	-0.65931	57.377	0.02197	107.256	0.25111	54.188	0.27319
26.052	0.30814	26.262	-0.65071	57.378	0.02592	107.257	0.27902	54.189	0.27826
26.053	0.31606	26.263	-0.63731	57.379	0.03085	107.258	0.27885	54.19	0.28182
26.054	0.32808	26.264	-0.61938	57.38	0.03665	107.259	0.25115	54.191	0.28375
26.055	0.33038	26.265	-0.59732	57.381	0.04319	107.26	0.19902	54.192	0.28395
26.056	0.34597	26.266	-0.57157	57.382	0.05035	107.261	0.12769	54.193	0.2824
26.057	0.35696	26.267	-0.54267	57.383	0.058	107.262	0.04383	54.194	0.2791
26.058	0.37101	26.268	-0.51118	57.384	0.06601	107.263	-0.04499	54.195	0.27411
26.059	0.39172	26.269	-0.47772	57.385	0.07429	107.264	-0.13104	54.196	0.26751
26.06	0.393	26.27	-0.44288	57.386	0.08273	107.265	-0.20684	54.197	0.25945
26.061	0.38251	26.271	-0.40727	57.387	0.09123	107.266	-0.26574	54.198	0.25009
26.062	0.3567	26.272	-0.37144	57.388	0.09972	107.267	-0.30223	54.199	0.23965
26.063	0.33805	26.273	-0.33592	57.389	0.10812	107.268	-0.3124	54.2	0.22835
26.064	0.32348	26.274	-0.30116	57.39	0.11638	107.269	-0.29424	54.201	0.21645
26.065	0.29256	26.275	-0.26755	57.391	0.12442	107.27	-0.24801	54.202	0.20422
26.066	0.26828	26.276	-0.23539	57.392	0.13222	107.271	-0.17652	54.203	0.19191
26.067	0.23327	26.277	-0.20489	57.393	0.13971	107.272	-0.08521	54.204	0.17982
26.068	0.19877	26.278	-0.1762	57.394	0.14685	107.273	0.01798	54.205	0.16822
26.069	0.1607	26.279	-0.14936	57.395	0.15359	107.274	0.12312	54.206	0.15735
26.07	0.11086	26.28	-0.12436	57.396	0.15989	107.275	0.21921	54.207	0.14747
26.071	0.07022	26.281	-0.1011	57.397	0.16568	107.276	0.29538	54.208	0.1388
26.072	0.02653	26.282	-0.07944	57.398	0.17091	107.277	0.34235	54.209	0.13154
26.073	-0.01206	26.283	-0.05919	57.399	0.17551	107.278	0.35384	54.21	0.12586
26.074	-0.04657	26.284	-0.04014	57.4	0.17941	107.279	0.32773	54.211	0.12191
26.075	-0.08362	26.285	-0.02206	57.401	0.18253	107.28	0.26664	54.212	0.11979
26.076	-0.10636	26.286	-0.0047	57.402	0.18478	107.281	0.17778	54.213	0.11959
26.077	-0.14597	26.287	0.01214	57.403	0.18609	107.282	0.07205	54.214	0.12134
26.078	-0.17638	26.288	0.02866	57.404	0.18638	107.283	-0.0375	54.215	0.12507
26.079	-0.20577	26.289	0.04502	57.405	0.18556	107.284	-0.13765	54.216	0.13074
26.08	-0.23925	26.29	0.06135	57.406	0.18357	107.285	-0.21699	54.217	0.13832
26.081	-0.25637	26.291	0.07771	57.407	0.18034	107.286	-0.26754	54.218	0.14771
26.082	-0.26991	26.292	0.09413	57.408	0.17583	107.287	-0.28567	54.219	0.15881
26.083	-0.26046	26.293	0.11059	57.409	0.17001	107.288	-0.27226	54.22	0.17148
26.084	-0.25612	26.294	0.12702	57.41	0.16287	107.289	-0.23192	54.221	0.18558
26.085	-0.25535	26.295	0.14331	57.411	0.15441	107.29	-0.17177	54.222	0.20091
26.086	-0.23924	26.296	0.1593	57.412	0.14468	107.291	-0.0998	54.223	0.2173
26.087	-0.22724	26.297	0.17485	57.413	0.13372	107.292	-0.02356	54.224	0.23451
26.088	-0.20347	26.298	0.18974	57.414	0.12164	107.293	0.05084	54.225	0.25235
26.089	-0.18021	26.299	0.20381	57.415	0.10853	107.294	0.11898	54.226	0.27057
26.09	-0.15439	26.3	0.21685	57.416	0.09453	107.295	0.17786	54.227	0.28895
26.091	-0.11376	26.301	0.22869	57.417	0.07979	107.296	0.22517	54.228	0.30725
26.092	-0.08335	26.302	0.23919	57.418	0.06448	107.297	0.25856	54.229	0.32523
26.093	-0.05498	26.303	0.24823	57.419	0.04879	107.298	0.27514	54.23	0.34268
26.094	-0.01946	26.304	0.25574	57.42	0.03293	107.299	0.27155	54.231	0.35938
26.095	0.00942	26.305	0.26168	57.421	0.01708	107.3	0.24462	54.232	0.37512
26.096	0.04239	26.306	0.26608	57.422	0.00146	107.301	0.19244	54.233	0.38972
26.097	0.06207	26.307	0.269	57.423	-0.01373	107.302	0.1157	54.234	0.40303
26.098	0.0981	26.308	0.27057	57.424	-0.02829	107.303	0.01859	54.235	0.4149
26.099	0.12289	26.309	0.27095	57.425	-0.04205	107.304	-0.09084	54.236	0.42524
26.1	0.139	26.31	0.27035	57.426	-0.05484	107.305	-0.20119	54.237	0.43395
26.101	0.15509	26.311	0.26903	57.427	-0.06653	107.306	-0.29919	54.238	0.44099
26.102	0.15791	26.312	0.26726	57.428	-0.07699	107.307	-0.37175	54.239	0.44636
26.103	0.16583	26.313	0.26535	57.429	-0.08613	107.308	-0.40827	54.24	0.45007
26.104	0.15791	26.314	0.26361	57.43	-0.0939	107.309	-0.40265	54.241	0.45217
26.105	0.15459	26.315	0.26238	57.431	-0.10026	107.31	-0.35457	54.242	0.45276
26.106	0.15638	26.316	0.26195	57.432	-0.10522	107.311	-0.26968	54.243	0.45194
26.107	0.14181	26.317	0.26265	57.433	-0.10881	107.312	-0.15871	54.244	0.44986
26.108	0.13082	26.318	0.26473	57.434	-0.11107	107.313	-0.03566	54.245	0.44668
26.109	0.1045	26.319	0.26845	57.435	-0.1121	107.314	0.08446	54.246	0.44259
26.11	0.08942	26.32	0.27401	57.436	-0.11199	107.315	0.188	54.247	0.43779
26.111	0.08202	26.321	0.28155	57.437	-0.11086	107.316	0.26449	54.248	0.43248
26.112	0.05723	26.322	0.29118	57.438	-0.10884	107.317	0.30774	54.249	0.42686
26.113	0.04623	26.323	0.30294	57.439	-0.10606	107.318	0.31609	54.25	0.42116
26.114	0.04189	26.324	0.31681	57.44	-0.10266	107.319	0.29185	54.251	0.41556
26.115	0.0125	26.325	0.3327	57.441	-0.09876	107.32	0.2403	54.252	0.41027
26.116	-0.01331	26.326	0.35047	57.442	-0.09448	107.321	0.16849	54.253	0.40546
26.117	-0.0427	26.327	0.3699	57.443	-0.08992	107.322	0.0842	54.254	0.40129
26.118	-0.06289	26.328	0.39072	57.444	-0.08517	107.323	-0.00477	54.255	0.39789
26.119	-0.09892	26.329	0.41261	57.445	-0.08028	107.324	-0.09101	54.256	0.3954
26.12	-0.13751	26.33	0.43519	57.446	-0.07528	107.325	-0.16759	54.257	0.3939
26.121	-0.16434	26.331	0.45805	57.447	-0.07017	107.326	-0.22814	54.258	0.39347
26.122	-0.19373	26.332	0.48074	57.448	-0.06492	107.327	-0.26706	54.259	0.39418
26.123	-0.21801	26.333	0.50277	57.449	-0.05948	107.328	-0.27991	54.26	0.39605
26.124	-0.24842	26.334	0.52365	57.45	-0.05376	107.329	-0.26405	54.261	0.39911
26.125	-0.26963	26.335	0.54289	57.451	-0.04764	107.33	-0.21934	54.262	0.40336
26.126	-0.29187	26.336	0.56	57.452	-0.04101	107.331	-0.14868	54.263	0.4088
26.127	-0.31256	26.337	0.57452	57.453	-0.0337	107.332	-0.05821	54.264	0.4154
26.128	-0.31639	26.338	0.586	57.454	-0.02559	107.333	0.04311	54.265	0.42314
26.129	-0.32228	26.339	0.59407	57.455	-0.0165	107.334	0.14435	54.266	0.43197
26.13	-0.29851	26.34	0.59838	57.456	-0.00629	107.335	0.23402	54.267	0.44186
26.131	-0.30132	26.341	0.59869	57.457	0.00516	107.336	0.30167	54.268	0.45274
26.132	-0.31281	26.342	0.5948	57.458	0.01796	107.337	0.33936	54.269	0.46455
26.133	-0.31051	26.343	0.58662	57.459	0.03219	107.338	0.34282	54.27	0.47721
26.134	-0.32048	26.344	0.57417	57.46	0.04789	107.339	0.31193	54.271	0.49064
26.135	-0.33096	26.345	0.55753	57.461	0.06506	107.34	0.25065	54.272	0.50473
26.136	-0.31946	26.346	0.53692	57.462	0.08364	107.341	0.16634	54.273	0.51935
26.137	-0.30131	26.347	0.51264	57.463	0.10352	107.342	0.06862	54.274	0.53437
26.138	-0.28418	26.348	0.4851	57.464	0.12456	107.343	-0.03187	54.275	0.54962
26.139	-0.27729	26.349	0.45479	57.465	0.14653	107.344	-0.12466	54.276	0.56491
26.14	-0.25096	26.35	0.42229	57.466	0.16919	107.345	-0.20049	54.277	0.58002
26.141	-0.2088	26.351	0.38825	57.467	0.19222	107.346	-0.25201	54.278	0.59473
26.142	-0.17327	26.352	0.35335	57.468	0.21527	107.347	-0.27421	54.279	0.60877
26.143	-0.13621	26.353	0.31832	57.469	0.23797	107.348	-0.26473	54.28	0.62186
26.144	-0.09047	26.354	0.2839	57.47	0.25992	107.349	-0.22395	54.281	0.63373
26.145	-0.03603	26.355	0.25082	57.471	0.28069	107.35	-0.15506	54.282	0.64406
26.146	0.01125	26.356	0.21978	57.472	0.29987	107.351	-0.06395	54.283	0.65257
26.147	0.05904	26.357	0.19144	57.473	0.31706	107.352	0.04107	54.284	0.65894
26.148	0.09354	26.358	0.16637	57.474	0.33187	107.353	0.14975	54.285	0.6629
26.149	0.11577	26.359	0.14507	57.475	0.34396	107.354	0.25085	54.286	0.66418
26.15	0.14005	26.36	0.12794	57.476	0.35302	107.355	0.33332	54.287	0.66257
26.151	0.13775	26.361	0.11528	57.477	0.35881	107.356	0.38762	54.288	0.65786
26.152	0.15744	26.362	0.10729	57.478	0.36114	107.357	0.40717	54.289	0.64991
26.153	0.18223	26.363	0.10405	57.479	0.35991	107.358	0.38937	54.29	0.63864
26.154	0.19781	26.364	0.10557	57.48	0.35509	107.359	0.33619	54.291	0.62401
26.155	0.22567	26.365	0.11178	57.481	0.34671	107.36	0.25407	54.292	0.60604
26.156	0.24995	26.366	0.12257	57.482	0.33489	107.361	0.153	54.293	0.58483
26.157	0.27219	26.367	0.1378	57.483	0.31985	107.362	0.04511	54.294	0.56053
26.158	0.2796	26.368	0.15736	57.484	0.30183	107.363	-0.05715	54.295	0.53336
26.159	0.28905	26.369	0.18118	57.485	0.28118	107.364	-0.14282	54.296	0.50358
26.16	0.30873	26.37	0.20931	57.486	0.25829	107.365	-0.20391	54.297	0.47151
26.161	0.31614	26.371	0.24191	57.487	0.23358	107.366	-0.23628	54.298	0.4375
26.162	0.32202	26.372	0.27934	57.488	0.20753	107.367	-0.23979	54.299	0.40196
26.163	0.32586	26.373	0.32217	57.489	0.18061	107.368	-0.2178	54.3	0.36527
26.164	0.33583	26.374	0.37119	57.49	0.15333	107.369	-0.17615	54.301	0.32787
26.165	0.3371	26.375	0.4275	57.491	0.12617	107.37	-0.12191	54.302	0.29018
26.166	0.32765	26.376	0.49246	57.492	0.09962	107.371	-0.0623	54.303	0.2526
26.167	0.32586	26.377	0.56772	57.493	0.0741	107.372	-0.00378	54.304	0.21552
26.168	0.32049	26.378	0.65522	57.494	0.05004	107.373	0.04829	54.305	0.1793
26.169	0.32484	26.379	0.75714	57.495	0.02779	107.374	0.0897	54.306	0.14428
26.17	0.33123	26.38	0.87591	57.496	0.00765	107.375	0.11716	54.307	0.11072
26.171	0.33251	26.381	1.01413	57.497	-0.01013	107.376	0.12801	54.308	0.07888
26.172	0.34145	26.382	1.17453	57.498	-0.02538	107.377	0.12011	54.309	0.04894
26.173	0.33813	26.383	1.3599	57.499	-0.03798	107.378	0.092	54.31	0.02106
26.174	0.33737	26.384	1.57298	57.5	-0.04787	107.379	0.04334	54.311	-0.00465
26.175	0.34222	26.385	1.81644	57.501	-0.05506	107.38	-0.02448	54.312	-0.02814
26.176	0.3435	26.386	2.09273	57.502	-0.05964	107.381	-0.1078	54.313	-0.04936
26.177	0.35142	26.387	2.40404	57.503	-0.06171	107.382	-0.20039	54.314	-0.06832
26.178	0.35628	26.388	2.75218	57.504	-0.06145	107.383	-0.2937	54.315	-0.08503
26.179	0.378	26.389	3.1385	57.505	-0.05906	107.384	-0.37763	54.316	-0.09954
26.18	0.39871	26.39	3.56385	57.506	-0.05478	107.385	-0.44178	54.317	-0.1119
26.181	0.41788	26.391	4.02848	57.507	-0.04888	107.386	-0.477	54.318	-0.12215
26.182	0.44778	26.392	4.53203	57.508	-0.04163	107.387	-0.47692	54.319	-0.13035
26.183	0.46898	26.393	5.07347	57.509	-0.03332	107.388	-0.43916	54.32	-0.13657
26.184	0.49991	26.394	5.65108	57.51	-0.02423	107.389	-0.36588	54.321	-0.14083
26.185	0.52419	26.395	6.2625	57.511	-0.01464	107.39	-0.26359	54.322	-0.1432
26.186	0.55358	26.396	6.90471	57.512	-0.00482	107.391	-0.14227	54.323	-0.1437
26.187	0.59422	26.397	7.57411	57.513	0.00498	107.392	-0.0139	54.324	-0.14237
26.188	0.62923	26.398	8.26653	57.514	0.01453	107.393	0.10924	54.325	-0.13924
26.189	0.67804	26.399	8.97737	57.515	0.02363	107.394	0.21625	54.326	-0.13436
26.19	0.72583	26.4	9.70164	57.516	0.0321	107.395	0.29879	54.327	-0.12777
26.191	0.78691	26.401	10.4341	57.517	0.03981	107.396	0.35185	54.328	-0.11953
26.192	0.85719	26.402	11.1693	57.518	0.04665	107.397	0.37378	54.329	-0.1097
26.193	0.9382	26.403	11.9018	57.519	0.05252	107.398	0.36589	54.33	-0.09839
26.194	1.055	26.404	12.6263	57.52	0.0574	107.399	0.33172	54.331	-0.08571
26.195	1.26124	26.405	13.3374	57.521	0.06127	107.4	0.27625	54.332	-0.07181
26.196	1.60497	26.406	14.0303	57.522	0.06414	107.401	0.20518	54.333	-0.05684
26.197	2.0867	26.407	14.7003	57.523	0.06607	107.402	0.12455	54.334	-0.04102
26.198	2.70747	26.408	15.3435	57.524	0.06714	107.403	0.04054	54.335	-0.02455
26.199	3.47645	26.409	15.9561	57.525	0.06747	107.404	-0.04057	54.336	-0.00768
26.2	4.37424	26.41	16.5353	57.526	0.06718	107.405	-0.11243	54.337	0.00935
26.201	5.4269	26.411	17.0786	57.527	0.06644	107.406	-0.16884	54.338	0.02626
26.202	6.62268	26.412	17.5843	57.528	0.06543	107.407	-0.20416	54.339	0.0428
26.203	7.96106	26.413	18.0513	57.529	0.06434	107.408	-0.21404	54.34	0.0587
26.204	9.45891	26.414	18.479	57.53	0.06338	107.409	-0.19616	54.341	0.07371
26.205	11.1019	26.415	18.8677	57.531	0.06277	107.41	-0.15098	54.342	0.08763
26.206	12.9039	26.416	19.2178	57.532	0.06271	107.411	-0.08201	54.343	0.10024
26.207	14.8592	26.417	19.5306	57.533	0.06343	107.412	0.00423	54.344	0.1114
26.208	16.9648	26.418	19.8077	57.534	0.06512	107.413	0.09898	54.345	0.121
26.209	19.2308	26.419	20.0509	57.535	0.06795	107.414	0.19238	54.346	0.12897
26.21	21.6369	26.42	20.2624	57.536	0.0721	107.415	0.27495	54.347	0.13529
26.211	24.2071	26.421	20.4448	57.537	0.07768	107.416	0.33898	54.348	0.14002
26.212	26.9199	26.422	20.6006	57.538	0.08478	107.417	0.37962	54.349	0.14323
26.213	29.7896	26.423	20.7323	57.539	0.09344	107.418	0.39537	54.35	0.14508
26.214	32.7979	26.424	20.8428	57.54	0.10367	107.419	0.38792	54.351	0.14575
26.215	35.9068	26.425	20.9346	57.541	0.1154	107.42	0.36132	54.352	0.14548
26.216	38.9942	26.426	21.0101	57.542	0.12853	107.421	0.32089	54.353	0.14452
26.217	41.9697	26.427	21.0719	57.543	0.14291	107.422	0.27198	54.354	0.14317
26.218	44.8292	26.428	21.1221	57.544	0.15831	107.423	0.21908	54.355	0.14173
26.219	47.5599	26.429	21.1627	57.545	0.17447	107.424	0.16542	54.356	0.1405
26.22	50.1597	26.43	21.1957	57.546	0.1911	107.425	0.11312	54.357	0.13979
26.221	52.6451	26.431	21.2225	57.547	0.20786	107.426	0.06385	54.358	0.1399
26.222	54.9888	26.432	21.2447	57.548	0.22437	107.427	0.01969	54.359	0.14108
26.223	57.2053	26.433	21.2634	57.549	0.24027	107.428	-0.01617	54.36	0.14358
26.224	59.2797	26.434	21.2796	57.55	0.25515	107.429	-0.03918	54.361	0.1476
26.225	61.2094	26.435	21.2942	57.551	0.26864	107.43	-0.0438	54.362	0.15328
26.226	62.9976	26.436	21.3078	57.552	0.28039	107.431	-0.02462	54.363	0.16072
26.227	64.6396	26.437	21.321	57.553	0.29006	107.432	0.02219	54.364	0.17
26.228	66.1385	26.438	21.3342	57.554	0.29737	107.433	0.09728	54.365	0.18109
26.229	67.4861	26.439	21.3476	57.555	0.30208	107.434	0.19702	54.366	0.19395
26.23	68.6798	26.44	21.3615	57.556	0.30404	107.435	0.31304	54.367	0.20849
26.231	69.7279	26.441	21.376	57.557	0.30314	107.436	0.43296	54.368	0.22456
26.232	70.6154	26.442	21.3912	57.558	0.29936	107.437	0.54203	54.369	0.24197
26.233	71.3568	26.443	21.4072	57.559	0.29274	107.438	0.62557	54.37	0.26052
26.234	71.9357	26.444	21.4238	57.56	0.28342	107.439	0.67163	54.371	0.27997
26.235	72.376	26.445	21.4412	57.561	0.27159	107.44	0.6734	54.372	0.30005
26.236	72.7013	26.446	21.4593	57.562	0.25751	107.441	0.63072	54.373	0.32051
26.237	72.9582	26.447	21.4781	57.563	0.2415	107.442	0.55042	54.374	0.34107
26.238	73.1971	26.448	21.4976	57.564	0.22392	107.443	0.44533	54.375	0.36149
26.239	73.4136	26.449	21.5177	57.565	0.20517	107.444	0.33218	54.376	0.38151
26.24	73.6259	26.45	21.5386	57.566	0.18565	107.445	0.22881	54.377	0.40091
26.241	73.8235	26.451	21.5601	57.567	0.1658	107.446	0.15124	54.378	0.4195
26.242	74.0052	26.452	21.5822	57.568	0.14601	107.447	0.1112	54.379	0.43711
26.243	74.1905	26.453	21.6052	57.569	0.12669	107.448	0.11458	54.38	0.4536
26.244	74.361	26.454	21.6289	57.57	0.10819	107.449	0.16098	54.381	0.46889
26.245	74.536	26.455	21.6535	57.571	0.09081	107.45	0.24441	54.382	0.48293
26.246	74.7024	26.456	21.679	57.572	0.07481	107.451	0.35484	54.383	0.49568
26.247	74.8641	26.457	21.7054	57.573	0.06039	107.452	0.48015	54.384	0.50718
26.248	75.0177	26.458	21.7328	57.574	0.04768	107.453	0.60821	54.385	0.51747
26.249	75.1611	26.459	21.7613	57.575	0.03675	107.454	0.72848	54.386	0.52665
26.25	75.3127	26.46	21.7908	57.576	0.02761	107.455	0.83312	54.387	0.53483
26.251	75.4612	26.461	21.8214	57.577	0.0202	107.456	0.9174	54.388	0.54215
26.252	75.6117	26.462	21.8531	57.578	0.01441	107.457	0.97955	54.389	0.54877
26.253	75.7596	26.463	21.8858	57.579	0.01011	107.458	1.02023	54.39	0.55487
26.254	75.9025	26.464	21.9194	57.58	0.0071	107.459	1.04195	54.391	0.56064
26.255	76.053	26.465	21.9539	57.581	0.00517	107.46	1.04843	54.392	0.56626
26.256	76.1908	26.466	21.989	57.582	0.00412	107.461	1.0442	54.393	0.57192
26.257	76.325	26.467	22.0246	57.583	0.00371	107.462	1.03434	54.394	0.57781
26.258	76.453	26.468	22.0605	57.584	0.00374	107.463	1.02432	54.395	0.5841
26.259	76.5718	26.469	22.0964	57.585	0.00402	107.464	1.01989	54.396	0.59095
26.26	76.6876	26.47	22.132	57.586	0.00437	107.465	1.02681	54.397	0.59849
26.261	76.7901	26.471	22.1671	57.587	0.00466	107.466	1.0505	54.398	0.60686
26.262	76.8987	26.472	22.2013	57.588	0.0048	107.467	1.09559	54.399	0.61612
26.263	76.9986	26.473	22.2344	57.589	0.00473	107.468	1.16535	54.4	0.62637
26.264	77.0766	26.474	22.2661	57.59	0.00444	107.469	1.26124	54.401	0.63762
26.265	77.156	26.475	22.296	57.591	0.00394	107.47	1.38256	54.402	0.64988
26.266	77.2187	26.476	22.324	57.592	0.0033	107.471	1.52642	54.403	0.66314
26.267	77.294	26.477	22.3498	57.593	0.00261	107.472	1.68794	54.404	0.67734
26.268	77.37	26.478	22.3732	57.594	0.00198	107.473	1.86066	54.405	0.6924
26.269	77.4494	26.479	22.3942	57.595	0.00153	107.474	2.03732	54.406	0.70822
26.27	77.5299	26.48	22.4126	57.596	0.00142	107.475	2.21057	54.407	0.72469
26.271	77.6007	26.481	22.4285	57.597	0.00178	107.476	2.37389	54.408	0.74166
26.272	77.6766	26.482	22.4419	57.598	0.00276	107.477	2.52232	54.409	0.75899
26.273	77.7438	26.483	22.4529	57.599	0.00447	107.478	2.6531	54.41	0.77651
26.274	77.8192	26.484	22.4617	57.6	0.00701	107.479	2.76603	54.411	0.79408
26.275	77.8926	26.485	22.4685	57.601	0.01048	107.48	2.86359	54.412	0.81153
26.276	77.9583	26.486	22.4736	57.602	0.01491	107.481	2.95071	54.413	0.82873
26.277	78.0306	26.487	22.4772	57.603	0.02033	107.482	3.0343	54.414	0.84555
26.278	78.0799	26.488	22.4797	57.604	0.02671	107.483	3.12246	54.415	0.86187
26.279	78.1415	26.489	22.4814	57.605	0.03402	107.484	3.22363	54.416	0.87761
26.28	78.2057	26.49	22.4826	57.606	0.04215	107.485	3.34568	54.417	0.89269
26.281	78.2764	26.491	22.4836	57.607	0.051	107.486	3.49517	54.418	0.90707
26.282	78.3482	26.492	22.4847	57.608	0.06043	107.487	3.67682	54.419	0.92074
26.283	78.4047	26.493	22.4862	57.609	0.07026	107.488	3.89328	54.42	0.93369
26.284	78.474	26.494	22.4882	57.61	0.08034	107.489	4.14522	54.421	0.94594
26.285	78.5463	26.495	22.491	57.611	0.09046	107.49	4.43162	54.422	0.95753
26.286	78.6156	26.496	22.4946	57.612	0.10044	107.491	4.75015	54.423	0.96851
26.287	78.6904	26.497	22.4991	57.613	0.11009	107.492	5.09756	54.424	0.97891
26.288	78.7393	26.498	22.5046	57.614	0.11924	107.493	5.46988	54.425	0.98878
26.289	78.7835	26.499	22.5109	57.615	0.12773	107.494	5.86261	54.426	0.99816
26.29	78.8139	26.5	22.518	57.616	0.13545	107.495	6.2708	54.427	1.00708
26.291	78.8443	26.501	22.5257	57.617	0.14228	107.496	6.68932	54.428	1.01554
26.292	78.8665	26.502	22.5339	57.618	0.14816	107.497	7.11332	54.429	1.02353
26.293	78.8811	26.503	22.5423	57.619	0.15307	107.498	7.53909	54.43	1.03103
26.294	78.8987	26.504	22.5507	57.62	0.15701	107.499	7.96518	54.431	1.03799
26.295	78.9026	26.505	22.5589	57.621	0.16005	107.5	8.39371	54.432	1.04437
26.296	78.9136	26.506	22.5665	57.622	0.16226	107.501	8.83138	54.433	1.05013
26.297	78.9235	26.507	22.5734	57.623	0.16375	107.502	9.28982	54.434	1.05522
26.298	78.9315	26.508	22.5792	57.624	0.16468	107.503	9.78506	54.435	1.05965
26.299	78.9573	26.509	22.5839	57.625	0.16519	107.504	10.3357	54.436	1.06347
26.3	78.9698	26.51	22.5871	57.626	0.16547	107.505	10.96	54.437	1.06678
26.301	78.9828	26.511	22.5886	57.627	0.16568	107.506	11.6722	54.438	1.06979
26.302	78.9867	26.512	22.5885	57.628	0.16598	107.507	12.4788	54.439	1.07281
26.303	78.9956	26.513	22.5865	57.629	0.16651	107.508	13.3755	54.44	1.07627
26.304	79.0168	26.514	22.5826	57.63	0.1674	107.509	14.3453	54.441	1.08078
26.305	79.0217	26.515	22.5768	57.631	0.16872	107.51	15.3592	54.442	1.08707
26.306	79.0393	26.516	22.5691	57.632	0.17053	107.511	16.3782	54.443	1.09608
26.307	79.0529	26.517	22.5597	57.633	0.17283	107.512	17.358	54.444	1.10894
26.308	79.0679	26.518	22.5485	57.634	0.1756	107.513	18.2542	54.445	1.12693
26.309	79.0922	26.519	22.5358	57.635	0.17881	107.514	19.0283	54.446	1.15153
26.31	79.1129	26.52	22.5217	57.636	0.18238	107.515	19.6526	54.447	1.18438
26.311	79.1515	26.521	22.5065	57.637	0.18628	107.516	20.1132	54.448	1.22727
26.312	79.1819	26.522	22.4904	57.638	0.19048	107.517	20.4115	54.449	1.28208
26.313	79.2205	26.523	22.4735	57.639	0.19503	107.518	20.5625	54.45	1.35079
26.314	79.2586	26.524	22.4562	57.64	0.20005	107.519	20.5916	54.451	1.43539
26.315	79.2982	26.525	22.4387	57.641	0.20582	107.52	20.5303	54.452	1.53787
26.316	79.345	26.526	22.4214	57.642	0.21275	107.521	20.4118	54.453	1.66014
26.317	79.3805	26.527	22.4044	57.643	0.2215	107.522	20.2661	54.454	1.80398
26.318	79.4165	26.528	22.3879	57.644	0.23293	107.523	20.1179	54.455	1.97099
26.319	79.4464	26.529	22.3724	57.645	0.2482	107.524	19.9849	54.456	2.16251
26.32	79.4661	26.53	22.3578	57.646	0.26878	107.525	19.878	54.457	2.37963
26.321	79.4945	26.531	22.3446	57.647	0.29647	107.526	19.8022	54.458	2.62303
26.322	79.5182	26.532	22.3328	57.648	0.3334	107.527	19.7586	54.459	2.89306
26.323	79.5522	26.533	22.3226	57.649	0.38205	107.528	19.746	54.46	3.18962
26.324	79.5837	26.534	22.3141	57.65	0.44525	107.529	19.7615	54.461	3.51218
26.325	79.6095	26.535	22.3075	57.651	0.52613	107.53	19.8018	54.462	3.85974
26.326	79.6486	26.536	22.3029	57.652	0.62808	107.531	19.8625	54.463	4.23086
26.327	79.6729	26.537	22.3003	57.653	0.75475	107.532	19.9384	54.464	4.62364
26.328	79.7079	26.538	22.2997	57.654	0.9099	107.533	20.0226	54.465	5.0358
26.329	79.7373	26.539	22.3012	57.655	1.09739	107.534	20.1071	54.466	5.46463
26.33	79.7697	26.54	22.3048	57.656	1.32108	107.535	20.183	54.467	5.90712
26.331	79.8093	26.541	22.3105	57.657	1.58469	107.536	20.2417	54.468	6.35999
26.332	79.8326	26.542	22.3183	57.658	1.89173	107.537	20.2759	54.469	6.81973
26.333	79.8666	26.543	22.3281	57.659	2.24538	107.538	20.2812	54.47	7.2827
26.334	79.8955	26.544	22.3399	57.66	2.64839	107.539	20.2563	54.471	7.74522
26.335	79.9254	26.545	22.3536	57.661	3.10296	107.54	20.204	54.472	8.20361
26.336	79.9609	26.546	22.3693	57.662	3.61065	107.541	20.1304	54.473	8.65427
26.337	79.9893	26.547	22.3868	57.663	4.1723	107.542	20.0438	54.474	9.0938
26.338	80.0268	26.548	22.4062	57.664	4.78796	107.543	19.9539	54.475	9.51901
26.339	80.0618	26.549	22.4273	57.665	5.45682	107.544	19.8698	54.476	9.92702
26.34	80.104	26.55	22.45	57.666	6.1772	107.545	19.7994	54.477	10.3153
26.341	80.1554	26.551	22.4744	57.667	6.94654	107.546	19.7478	54.478	10.6817
26.342	80.1975	26.552	22.5003	57.668	7.7614	107.547	19.7179	54.479	11.0245
26.343	80.2382	26.553	22.5275	57.669	8.61751	107.548	19.71	54.48	11.3424
26.344	80.2691	26.554	22.5561	57.67	9.50982	107.549	19.7224	54.481	11.6346
26.345	80.298	26.555	22.5859	57.671	10.4326	107.55	19.7522	54.482	11.9008
26.346	80.331	26.556	22.6167	57.672	11.3796	107.551	19.7958	54.483	12.1409
26.347	80.347	26.557	22.6484	57.673	12.3439	107.552	19.8492	54.484	12.3553
26.348	80.3718	26.558	22.6807	57.674	13.3186	107.553	19.9085	54.485	12.545
26.349	80.3813	26.559	22.7136	57.675	14.2962	107.554	19.9693	54.486	12.7111
26.35	80.3984	26.56	22.7468	57.676	15.2695	107.555	20.0274	54.487	12.8549
26.351	80.4186	26.561	22.78	57.677	16.2313	107.556	20.0778	54.488	12.9782
26.352	80.4316	26.562	22.813	57.678	17.1746	107.557	20.1157	54.489	13.0828
26.353	80.4585	26.563	22.8456	57.679	18.0929	107.558	20.1362	54.49	13.1706
26.354	80.4766	26.564	22.8775	57.68	18.9801	107.559	20.1352	54.491	13.2436
26.355	80.5004	26.565	22.9084	57.681	19.8308	107.56	20.1104	54.492	13.3039
26.356	80.5221	26.566	22.9382	57.682	20.6405	107.561	20.0617	54.493	13.3536
26.357	80.5254	26.567	22.9666	57.683	21.405	107.562	19.992	54.494	13.3946
26.358	80.5451	26.568	22.9934	57.684	22.1215	107.563	19.9076	54.495	13.4287
26.359	80.5561	26.569	23.0183	57.685	22.7876	107.564	19.8175	54.496	13.4576
26.36	80.5783	26.57	23.0413	57.686	23.402	107.565	19.7327	54.497	13.4831
26.361	80.596	26.571	23.0622	57.687	23.9643	107.566	19.6646	54.498	13.5063
26.362	80.6065	26.572	23.0809	57.688	24.4746	107.567	19.6236	54.499	13.5286
26.363	80.6292	26.573	23.0973	57.689	24.934	107.568	19.6169	54.5	13.551
26.364	80.6586	26.574	23.1115	57.69	25.3442	107.569	19.6476	54.501	13.5743
26.365	80.6931	26.575	23.1234	57.691	25.7073	107.57	19.7136	54.502	13.5992
26.366	80.7301	26.576	23.1331	57.692	26.0262	107.571	19.8079	54.503	13.6261
26.367	80.7585	26.577	23.1408	57.693	26.3038	107.572	19.9196	54.504	13.6554
26.368	80.8053	26.578	23.1464	57.694	26.5435	107.573	20.0353	54.505	13.6873
26.369	80.8449	26.579	23.1501	57.695	26.7489	107.574	20.1413	54.506	13.7217
26.37	80.8963	26.58	23.1522	57.696	26.9236	107.575	20.2257	54.507	13.7586
26.371	80.9389	26.581	23.1527	57.697	27.0712	107.576	20.2799	54.508	13.798
26.372	80.9714	26.582	23.1518	57.698	27.1953	107.577	20.2998	54.509	13.8394
26.373	81.0136	26.583	23.1496	57.699	27.2992	107.578	20.2857	54.51	13.8826
26.374	81.0435	26.584	23.1464	57.7	27.386	107.579	20.2419	54.511	13.9272
26.375	81.079	26.585	23.1423	57.701	27.4588	107.58	20.1754	54.512	13.9728
26.376	81.1094	26.586	23.1373	57.702	27.5201	107.581	20.0948	54.513	14.0192
26.377	81.1439	26.587	23.1316	57.703	27.5723	107.582	20.0082	54.514	14.0657
26.378	81.1937	26.588	23.1253	57.704	27.6173	107.583	19.9231	54.515	14.1121
26.379	81.2252	26.589	23.1183	57.705	27.6571	107.584	19.8456	54.516	14.158
26.38	81.2648	26.59	23.1106	57.706	27.6929	107.585	19.7804	54.517	14.2029
26.381	81.2947	26.591	23.1024	57.707	27.726	107.586	19.7311	54.518	14.2466
26.382	81.3292	26.592	23.0934	57.708	27.7573	107.587	19.7008	54.519	14.2888
26.383	81.3627	26.593	23.0837	57.709	27.7874	107.588	19.6923	54.52	14.3292
26.384	81.3813	26.594	23.0732	57.71	27.817	107.589	19.7073	54.521	14.3675
26.385	81.402	26.595	23.0617	57.711	27.8463	107.59	19.7468	54.522	14.4036
26.386	81.4227	26.596	23.0492	57.712	27.8757	107.591	19.8097	54.523	14.4374
26.387	81.4404	26.597	23.0355	57.713	27.9051	107.592	19.8922	54.524	14.4686
26.388	81.4682	26.598	23.0205	57.714	27.9348	107.593	19.9878	54.525	14.4971
26.389	81.4808	26.599	23.0042	57.715	27.9647	107.594	20.0874	54.526	14.523
26.39	81.5009	26.6	22.9865	57.716	27.9947	107.595	20.1802	54.527	14.5463
26.391	81.513	26.601	22.9673	57.717	28.025	107.596	20.2553	54.528	14.5667
26.392	81.5326	26.602	22.9467	57.718	28.0554	107.597	20.3034	54.529	14.5845
26.393	81.561	26.603	22.9246	57.719	28.0859	107.598	20.3181	54.53	14.5995
26.394	81.5771	26.604	22.9012	57.72	28.1165	107.599	20.2977	54.531	14.6119
26.395	81.6014	26.605	22.8764	57.721	28.1473	107.6	20.2449	54.532	14.6217
26.396	81.618	26.606	22.8505	57.722	28.1783	107.601	20.1668	54.533	14.6289
26.397	81.6372	26.607	22.8236	57.723	28.2095	107.602	20.0736	54.534	14.6336
26.398	81.6538	26.608	22.796	57.724	28.2409	107.603	19.9769	54.535	14.636
26.399	81.652	26.609	22.7677	57.725	28.2727	107.604	19.8882	54.536	14.6362
26.4	81.6563	26.61	22.7393	57.726	28.3049	107.605	19.817	54.537	14.6342
26.401	81.6525	26.611	22.7108	57.727	28.3375	107.606	19.7699	54.538	14.6301
26.402	81.6533	26.612	22.6827	57.728	28.3707	107.607	19.7505	54.539	14.6242
26.403	81.6418	26.613	22.6552	57.729	28.4044	107.608	19.7588	54.54	14.6166
26.404	81.6328	26.614	22.6287	57.73	28.4386	107.609	19.7924	54.541	14.6075
26.405	81.6356	26.615	22.6034	57.731	28.4734	107.61	19.847	54.542	14.5971
26.406	81.6236	26.616	22.5797	57.732	28.5088	107.611	19.9169	54.543	14.5855
26.407	81.6101	26.617	22.5578	57.733	28.5446	107.612	19.9955	54.544	14.5731
26.408	81.5976	26.618	22.5379	57.734	28.5808	107.613	20.0761	54.545	14.56
26.409	81.5764	26.619	22.5202	57.735	28.6173	107.614	20.1518	54.546	14.5465
26.41	81.5664	26.62	22.5049	57.736	28.6539	107.615	20.2158	54.547	14.5329
26.411	81.5503	26.621	22.492	57.737	28.6904	107.616	20.262	54.548	14.5194
26.412	81.5408	26.622	22.4816	57.738	28.7267	107.617	20.2857	54.549	14.5064
26.413	81.5252	26.623	22.4737	57.739	28.7627	107.618	20.2836	54.55	14.494
26.414	81.5035	26.624	22.4682	57.74	28.7979	107.619	20.2553	54.551	14.4825
26.415	81.4905	26.625	22.465	57.741	28.8323	107.62	20.2029	54.552	14.4722
26.416	81.4739	26.626	22.4639	57.742	28.8656	107.621	20.1313	54.553	14.4632
26.417	81.4711	26.627	22.4648	57.743	28.8976	107.622	20.048	54.554	14.4557
26.418	81.4662	26.628	22.4674	57.744	28.928	107.623	19.9614	54.555	14.4499
26.419	81.4619	26.629	22.4715	57.745	28.9566	107.624	19.8807	54.556	14.4458
26.42	81.4734	26.63	22.4768	57.746	28.9834	107.625	19.8137	54.557	14.4434
26.421	81.4844	26.631	22.4831	57.747	29.008	107.626	19.7665	54.558	14.4429
26.422	81.5035	26.632	22.4902	57.748	29.0304	107.627	19.7424	54.559	14.4442
26.423	81.514	26.633	22.4978	57.749	29.0504	107.628	19.7421	54.56	14.4471
26.424	81.5403	26.634	22.5057	57.75	29.0679	107.629	19.7638	54.561	14.4516
26.425	81.5641	26.635	22.5139	57.751	29.0829	107.63	19.8038	54.562	14.4576
26.426	81.5792	26.636	22.5221	57.752	29.0954	107.631	19.8573	54.563	14.4647
26.427	81.6147	26.637	22.5304	57.753	29.1053	107.632	19.9194	54.564	14.4729
26.428	81.6518	26.638	22.5387	57.754	29.1127	107.633	19.9851	54.565	14.4818
26.429	81.6878	26.639	22.5472	57.755	29.1177	107.634	20.0499	54.566	14.4913
26.43	81.7254	26.64	22.5559	57.756	29.1202	107.635	20.1097	54.567	14.5011
26.431	81.7548	26.641	22.5651	57.757	29.1205	107.636	20.1606	54.568	14.5109
26.432	81.7882	26.642	22.5748	57.758	29.1186	107.637	20.1989	54.569	14.5205
26.433	81.8151	26.643	22.5853	57.759	29.1146	107.638	20.2216	54.57	14.5297
26.434	81.8455	26.644	22.5969	57.76	29.1087	107.639	20.2259	54.571	14.5382
26.435	81.8708	26.645	22.6098	57.761	29.1011	107.64	20.2104	54.572	14.546
26.436	81.8874	26.646	22.6242	57.762	29.0918	107.641	20.1754	54.573	14.5528
26.437	81.9035	26.647	22.6404	57.763	29.081	107.642	20.1231	54.574	14.5586
26.438	81.9027	26.648	22.6586	57.764	29.0688	107.643	20.0583	54.575	14.5633
26.439	81.906	26.649	22.6789	57.765	29.0554	107.644	19.9876	54.576	14.5668
26.44	81.9073	26.65	22.7014	57.766	29.0409	107.645	19.9194	54.577	14.5691
26.441	81.9066	26.651	22.726	57.767	29.0254	107.646	19.8621	54.578	14.5702
26.442	81.9104	26.652	22.7528	57.768	29.009	107.647	19.8235	54.579	14.5703
26.443	81.906	26.653	22.7817	57.769	28.9918	107.648	19.8094	54.58	14.5693
26.444	81.9145	26.654	22.8124	57.77	28.974	107.649	19.8226	54.581	14.5674
26.445	81.9127	26.655	22.8447	57.771	28.9557	107.65	19.8626	54.582	14.5647
26.446	81.9181	26.656	22.8782	57.772	28.9369	107.651	19.9252	54.583	14.5613
26.447	81.9296	26.657	22.9127	57.773	28.9178	107.652	20.003	54.584	14.5574
26.448	81.9283	26.658	22.9476	57.774	28.8984	107.653	20.0867	54.585	14.5532
26.449	81.9224	26.659	22.9825	57.775	28.8788	107.654	20.1662	54.586	14.5488
26.45	81.9181	26.66	23.017	57.776	28.8593	107.655	20.2315	54.587	14.5445
26.451	81.9214	26.661	23.0506	57.777	28.8398	107.656	20.2744	54.588	14.5404
26.452	81.9232	26.662	23.0829	57.778	28.8205	107.657	20.2891	54.589	14.5367
26.453	81.9214	26.663	23.1135	57.779	28.8016	107.658	20.2732	54.59	14.5337
26.454	81.9334	26.664	23.142	57.78	28.7831	107.659	20.2275	54.591	14.5315
26.455	81.9388	26.665	23.1682	57.781	28.7653	107.66	20.1559	54.592	14.5304
26.456	81.9615	26.666	23.1918	57.782	28.7482	107.661	20.0652	54.593	14.5306
26.457	81.9878	26.667	23.2127	57.783	28.732	107.662	19.9641	54.594	14.5324
26.458	82.0136	26.668	23.2307	57.784	28.7169	107.663	19.8623	54.595	14.5359
26.459	82.0451	26.669	23.2459	57.785	28.7029	107.664	19.7697	54.596	14.5413
26.46	82.0724	26.67	23.2583	57.786	28.6904	107.665	19.6955	54.597	14.5488
26.461	82.1054	26.671	23.2681	57.787	28.6793	107.666	19.647	54.598	14.5585
26.462	82.1353	26.672	23.2754	57.788	28.67	107.667	19.6291	54.599	14.5707
26.463	82.156	26.673	23.2804	57.789	28.6624	107.668	19.6438	54.6	14.5854
26.464	82.1777	26.674	23.2834	57.79	28.6568	107.669	19.6896	54.601	14.6027
26.465	82.1908	26.675	23.2846	57.791	28.6533	107.67	19.762	54.602	14.6227
26.466	82.2084	26.676	23.2844	57.792	28.6519	107.671	19.8538	54.603	14.6453
26.467	82.2189	26.677	23.2828	57.793	28.6529	107.672	19.9556	54.604	14.6704
26.468	82.2248	26.678	23.2803	57.794	28.6562	107.673	20.0573	54.605	14.6979
26.469	82.2296	26.679	23.2769	57.795	28.662	107.674	20.1487	54.606	14.7278
26.47	82.2365	26.68	23.2728	57.796	28.6702	107.675	20.2212	54.607	14.7597
26.471	82.2434	26.681	23.2681	57.797	28.6809	107.676	20.2687	54.608	14.7933
26.472	82.2391	26.682	23.2629	57.798	28.694	107.677	20.2878	54.609	14.8284
26.473	82.2485	26.683	23.2572	57.799	28.7095	107.678	20.2787	54.61	14.8646
26.474	82.2554	26.684	23.251	57.8	28.7273	107.679	20.2445	54.611	14.9015
26.475	82.2414	26.685	23.2442	57.801	28.7473	107.68	20.1904	54.612	14.9385
26.476	82.2319	26.686	23.2367	57.802	28.7693	107.681	20.1233	54.613	14.9754
26.477	82.2087	26.687	23.2284	57.803	28.7932	107.682	20.0501	54.614	15.0115
26.478	82.189	26.688	23.2191	57.804	28.8186	107.683	19.9777	54.615	15.0465
26.479	82.1688	26.689	23.2089	57.805	28.8455	107.684	19.9116	54.616	15.0799
26.48	82.1573	26.69	23.1975	57.806	28.8734	107.685	19.8562	54.617	15.1112
26.481	82.1412	26.691	23.1848	57.807	28.9022	107.686	19.8146	54.618	15.1401
26.482	82.1184	26.692	23.1709	57.808	28.9314	107.687	19.7891	54.619	15.1662
26.483	82.0993	26.693	23.1556	57.809	28.9609	107.688	19.781	54.62	15.1893
26.484	82.0909	26.694	23.1391	57.81	28.9902	107.689	19.7912	54.621	15.209
26.485	82.0931	26.695	23.1213	57.811	29.0192	107.69	19.8198	54.622	15.2252
26.486	82.0924	26.696	23.1024	57.812	29.0474	107.691	19.866	54.623	15.2378
26.487	82.0906	26.697	23.0826	57.813	29.0746	107.692	19.9276	54.624	15.2468
26.488	82.0914	26.698	23.062	57.814	29.1006	107.693	20.0003	54.625	15.2522
26.489	82.0952	26.699	23.0409	57.815	29.1252	107.694	20.0784	54.626	15.2541
26.49	82.1067	26.7	23.0196	57.816	29.1482	107.695	20.1543	54.627	15.2527
26.491	82.1172	26.701	22.9984	57.817	29.1693	107.696	20.22	54.628	15.2481
26.492	82.1323	26.702	22.9775	57.818	29.1887	107.697	20.2675	54.629	15.2406
26.493	82.1499	26.703	22.9573	57.819	29.2061	107.698	20.2908	54.63	15.2305
26.494	82.1563	26.704	22.9382	57.82	29.2216	107.699	20.2865	54.631	15.2181
26.495	82.1683	26.705	22.9205	57.821	29.2351	107.7	20.2548	54.632	15.2037
26.496	82.1905	26.706	22.9045	57.822	29.2467	107.701	20.1997	54.633	15.1876
26.497	82.2215	26.707	22.8906	57.823	29.2565	107.702	20.1282	54.634	15.1702
26.498	82.2559	26.708	22.879	57.824	29.2645	107.703	20.0495	54.635	15.1518
26.499	82.2905	26.709	22.8699	57.825	29.2708	107.704	19.9734	54.636	15.1327
26.5	82.3265	26.71	22.8637	57.826	29.2755	107.705	19.909	54.637	15.1131
26.501	82.3523	26.711	22.8604	57.827	29.2787	107.706	19.8632	54.638	15.0933
26.502	82.3873	26.712	22.8601	57.828	29.2804	107.707	19.8404	54.639	15.0735
26.503	82.4233	26.713	22.8629	57.829	29.2806	107.708	19.8421	54.64	15.054
26.504	82.4589	26.714	22.8685	57.83	29.2795	107.709	19.8671	54.641	15.0348
26.505	82.4847	26.715	22.8769	57.831	29.2771	107.71	19.9125	54.642	15.016
26.506	82.4967	26.716	22.8875	57.832	29.2732	107.711	19.9739	54.643	14.9979
26.507	82.5143	26.717	22.8999	57.833	29.2679	107.712	20.0464	54.644	14.9805
26.508	82.5289	26.718	22.9133	57.834	29.2611	107.713	20.1245	54.645	14.9639
26.509	82.5476	26.719	22.9268	57.835	29.2528	107.714	20.2024	54.646	14.948
26.51	82.5591	26.72	22.9392	57.836	29.2428	107.715	20.2741	54.647	14.933
26.511	82.5711	26.721	22.949	57.837	29.2311	107.716	20.3331	54.648	14.9189
26.512	82.5821	26.722	22.9547	57.838	29.2177	107.717	20.373	54.649	14.9058
26.513	82.5828	26.723	22.9541	57.839	29.2024	107.718	20.3884	54.65	14.8935
26.514	82.5882	26.724	22.9452	57.84	29.1853	107.719	20.3754	54.651	14.8823
26.515	82.591	26.725	22.9253	57.841	29.1664	107.72	20.3325	54.652	14.8721
26.516	82.5969	26.726	22.8917	57.842	29.1458	107.721	20.262	54.653	14.863
26.517	82.6038	26.727	22.8414	57.843	29.1235	107.722	20.1699	54.654	14.855
26.518	82.5989	26.728	22.7713	57.844	29.0998	107.723	20.0652	54.655	14.848
26.519	82.5946	26.729	22.6781	57.845	29.0749	107.724	19.9596	54.656	14.8422
26.52	82.5862	26.73	22.5584	57.846	29.049	107.725	19.8653	54.657	14.8376
26.521	82.5828	26.731	22.4088	57.847	29.0224	107.726	19.7935	54.658	14.834
26.522	82.5805	26.732	22.2261	57.848	28.9957	107.727	19.7527	54.659	14.8316
26.523	82.5757	26.733	22.007	57.849	28.9691	107.728	19.747	54.66	14.8303
26.524	82.5754	26.734	21.7487	57.85	28.9433	107.729	19.7761	54.661	14.8299
26.525	82.5706	26.735	21.4485	57.851	28.9186	107.73	19.8356	54.662	14.8306
26.526	82.5739	26.736	21.1044	57.852	28.8955	107.731	19.9174	54.663	14.832
26.527	82.5782	26.737	20.7146	57.853	28.8746	107.732	20.0116	54.664	14.8342
26.528	82.5857	26.738	20.278	57.854	28.8564	107.733	20.1079	54.665	14.8369
26.529	82.5956	26.739	19.7942	57.855	28.8412	107.734	20.1966	54.666	14.8401
26.53	82.5989	26.74	19.2634	57.856	28.8296	107.735	20.2697	54.667	14.8435
26.531	82.6125	26.741	18.6865	57.857	28.8218	107.736	20.3213	54.668	14.847
26.532	82.6086	26.742	18.0653	57.858	28.8182	107.737	20.3474	54.669	14.8504
26.533	82.6181	26.743	17.4021	57.859	28.8189	107.738	20.3461	54.67	14.8535
26.534	82.627	26.744	16.7001	57.86	28.8241	107.739	20.3171	54.671	14.8562
26.535	82.6314	26.745	15.9632	57.861	28.8337	107.74	20.262	54.672	14.8584
26.536	82.6327	26.746	15.1958	57.862	28.8479	107.741	20.1843	54.673	14.8598
26.537	82.6207	26.747	14.4029	57.863	28.8663	107.742	20.0893	54.674	14.8605
26.538	82.6179	26.748	13.5899	57.864	28.8888	107.743	19.9845	54.675	14.8603
26.539	82.6105	26.749	12.7628	57.865	28.915	107.744	19.8794	54.676	14.8592
26.54	82.6061	26.75	11.9275	57.866	28.9446	107.745	19.7844	54.677	14.8573
26.541	82.5854	26.751	11.0902	57.867	28.9771	107.746	19.7101	54.678	14.8545
26.542	82.4962	26.752	10.2571	57.868	29.012	107.747	19.6657	54.679	14.8509
26.543	82.2905	26.753	9.4342	57.869	29.0487	107.748	19.6577	54.68	14.8467
26.544	81.9156	26.754	8.62735	57.87	29.0866	107.749	19.6882	54.681	14.842
26.545	81.3638	26.755	7.84197	57.871	29.1252	107.75	19.755	54.682	14.8369
26.546	80.6378	26.756	7.08308	57.872	29.1639	107.751	19.8511	54.683	14.8317
26.547	79.7287	26.757	6.35514	57.873	29.202	107.752	19.966	54.684	14.8266
26.548	78.648	26.758	5.66201	57.874	29.239	107.753	20.0866	54.685	14.8217
26.549	77.3847	26.759	5.00692	57.875	29.2744	107.754	20.1996	54.686	14.8173
26.55	75.9426	26.76	4.3924	57.876	29.3077	107.755	20.2933	54.687	14.8136
26.551	74.3154	26.761	3.82028	57.877	29.3386	107.756	20.3586	54.688	14.8108
26.552	72.5078	26.762	3.29171	57.878	29.3666	107.757	20.3906	54.689	14.8091
26.553	70.528	26.763	2.80716	57.879	29.3915	107.758	20.3882	54.69	14.8086
26.554	68.3473	26.764	2.36648	57.88	29.4131	107.759	20.3544	54.691	14.8094
26.555	65.9861	26.765	1.96891	57.881	29.4312	107.76	20.295	54.692	14.8116
26.556	63.4436	26.766	1.61321	57.882	29.4459	107.761	20.2177	54.693	14.8153
26.557	60.7333	26.767	1.29765	57.883	29.457	107.762	20.1313	54.694	14.8204
26.558	57.8514	26.768	1.02013	57.884	29.4649	107.763	20.0442	54.695	14.827
26.559	54.7665	26.769	0.77828	57.885	29.4694	107.764	19.9643	54.696	14.835
26.56	51.515	26.77	0.56948	57.886	29.4711	107.765	19.8982	54.697	14.8443
26.561	48.0728	26.771	0.39098	57.887	29.4699	107.766	19.8514	54.698	14.8547
26.562	44.4819	26.772	0.23995	57.888	29.4664	107.767	19.8276	54.699	14.8662
26.563	40.821	26.773	0.11356	57.889	29.4609	107.768	19.8292	54.7	14.8785
26.564	37.2132	26.774	0.00905	57.89	29.4536	107.769	19.8564	54.701	14.8914
26.565	33.7634	26.775	-0.07628	57.891	29.4452	107.77	19.9078	54.702	14.9047
26.566	30.4694	26.776	-0.14495	57.892	29.4359	107.771	19.9796	54.703	14.9184
26.567	27.3452	26.777	-0.19931	57.893	29.4262	107.772	20.066	54.704	14.9321
26.568	24.3794	26.778	-0.24153	57.894	29.4166	107.773	20.1592	54.705	14.9457
26.569	21.5859	26.779	-0.27355	57.895	29.4074	107.774	20.2501	54.706	14.9589
26.57	18.963	26.78	-0.29709	57.896	29.3989	107.775	20.3292	54.707	14.9717
26.571	16.517	26.781	-0.31368	57.897	29.3917	107.776	20.3875	54.708	14.984
26.572	14.2602	26.782	-0.32461	57.898	29.386	107.777	20.4172	54.709	14.9955
26.573	12.1653	26.783	-0.33096	57.899	29.382	107.778	20.4136	54.71	15.0061
26.574	10.2576	26.784	-0.33367	57.9	29.3801	107.779	20.375	54.711	15.0159
26.575	8.53226	26.785	-0.33346	57.901	29.3804	107.78	20.3039	54.712	15.0247
26.576	6.99454	26.786	-0.33092	57.902	29.383	107.781	20.2066	54.713	15.0325
26.577	5.64236	26.787	-0.32652	57.903	29.3881	107.782	20.0928	54.714	15.0392
26.578	4.45784	26.788	-0.32059	57.904	29.3957	107.783	19.9744	54.715	15.0449
26.579	3.45271	26.789	-0.31339	57.905	29.4058	107.784	19.8646	54.716	15.0495
26.58	2.64335	26.79	-0.30509	57.906	29.4182	107.785	19.776	54.717	15.053
26.581	2.00163	26.791	-0.29581	57.907	29.4328	107.786	19.719	54.718	15.0555
26.582	1.54954	26.792	-0.2856	57.908	29.4495	107.787	19.7008	54.719	15.0569
26.583	1.25999	26.793	-0.27451	57.909	29.4679	107.788	19.7238	54.72	15.0572
26.584	1.10742	26.794	-0.26255	57.91	29.4879	107.789	19.7857	54.721	15.0566
26.585	1.0167	26.795	-0.24974	57.911	29.509	107.79	19.8796	54.722	15.0549
26.586	0.92598	26.796	-0.23607	57.912	29.531	107.791	19.9949	54.723	15.0521
26.587	0.85876	26.797	-0.22158	57.913	29.5533	107.792	20.1186	54.724	15.0485
26.588	0.7936	26.798	-0.20629	57.914	29.5755	107.793	20.2369	54.725	15.0438
26.589	0.7637	26.799	-0.19026	57.915	29.5974	107.794	20.337	54.726	15.0382
26.59	0.72971	26.8	-0.17357	57.916	29.6184	107.795	20.4087	54.727	15.0318
26.591	0.69981	26.801	-0.15635	57.917	29.6381	107.796	20.4454	54.728	15.0245
26.592	0.66787	26.802	-0.13873	57.918	29.6561	107.797	20.4445	54.729	15.0166
26.593	0.63336	26.803	-0.12089	57.919	29.672	107.798	20.4078	54.73	15.0079
26.594	0.61369	26.804	-0.10305	57.92	29.6856	107.799	20.3406	54.731	14.9987
26.595	0.58788	26.805	-0.08546	57.921	29.6965	107.8	20.2508	54.732	14.9891
26.596	0.57177	26.806	-0.06836	57.922	29.7046	107.801	20.1483	54.733	14.9793
26.597	0.55772	26.807	-0.05206	57.923	29.7097	107.802	20.0433	54.734	14.9692
26.598	0.53497	26.808	-0.03686	57.924	29.7117	107.803	19.9453	54.735	14.9592
26.599	0.52296	26.809	-0.02305	57.925	29.7107	107.804	19.8626	54.736	14.9494
26.6	0.50686	26.81	-0.01096	57.926	29.7066	107.805	19.8016	54.737	14.94
26.601	0.48361	26.811	-0.000872966	57.927	29.6998	107.806	19.7663	54.738	14.9312
26.602	0.46751	26.812	0.00694	57.928	29.6905	107.807	19.7581	54.739	14.9231
26.603	0.44374	26.813	0.01223	57.929	29.679	107.808	19.7762	54.74	14.916
26.604	0.42304	26.814	0.0148	57.93	29.6658	107.809	19.8175	54.741	14.9099
26.605	0.39212	26.815	0.01449	57.931	29.6513	107.81	19.8772	54.742	14.905
26.606	0.3658	26.816	0.01122	57.932	29.6362	107.811	19.9493	54.743	14.9015
26.607	0.34765	26.817	0.00493	57.933	29.6209	107.812	20.0267	54.744	14.8994
26.608	0.31571	26.818	-0.00434	57.934	29.6062	107.813	20.1025	54.745	14.8988
26.609	0.29552	26.819	-0.0165	57.935	29.5927	107.814	20.1697	54.746	14.8998
26.61	0.25386	26.82	-0.03139	57.936	29.581	107.815	20.2227	54.747	14.9023
26.611	0.22703	26.821	-0.04878	57.937	29.5718	107.816	20.2569	54.748	14.9064
26.612	0.2002	26.822	-0.06839	57.938	29.5657	107.817	20.2693	54.749	14.912
26.613	0.17387	26.823	-0.08989	57.939	29.5632	107.818	20.2588	54.75	14.919
26.614	0.15062	26.824	-0.1129	57.94	29.5648	107.819	20.2262	54.751	14.9273
26.615	0.12532	26.825	-0.137	57.941	29.5709	107.82	20.1742	54.752	14.9368
26.616	0.10513	26.826	-0.16177	57.942	29.5817	107.821	20.1072	54.753	14.9474
26.617	0.07881	26.827	-0.18675	57.943	29.5974	107.822	20.0315	54.754	14.9589
26.618	0.04585	26.828	-0.2115	57.944	29.6181	107.823	19.9546	54.755	14.9711
26.619	0.02923	26.829	-0.23558	57.945	29.6435	107.824	19.8845	54.756	14.9839
26.62	0.00495	26.83	-0.25858	57.946	29.6735	107.825	19.8293	54.757	14.9971
26.621	-0.01217	26.831	-0.28012	57.947	29.7077	107.826	19.796	54.758	15.0105
26.622	-0.02776	26.832	-0.29985	57.948	29.7454	107.827	19.7894	54.759	15.024
26.623	-0.04436	26.833	-0.31749	57.949	29.7862	107.828	19.8115	54.76	15.0373
26.624	-0.05127	26.834	-0.33279	57.95	29.8292	107.829	19.8607	54.761	15.0503
26.625	-0.05868	26.835	-0.34555	57.951	29.8735	107.83	19.9317	54.762	15.0629
26.626	-0.0528	26.836	-0.35566	57.952	29.9183	107.831	20.0164	54.763	15.075
26.627	-0.0505	26.837	-0.36303	57.953	29.9624	107.832	20.1047	54.764	15.0864
26.628	-0.04615	26.838	-0.36765	57.954	30.005	107.833	20.1861	54.765	15.0972
26.629	-0.03261	26.839	-0.36954	57.955	30.045	107.834	20.2512	54.766	15.1072
26.63	-0.03286	26.84	-0.36879	57.956	30.0814	107.835	20.2935	54.767	15.1165
26.631	-0.02443	26.841	-0.36551	57.957	30.1133	107.836	20.3098	54.768	15.125
26.632	-0.02775	26.842	-0.35985	57.958	30.1398	107.837	20.3006	54.769	15.1329
26.633	-0.028	26.843	-0.35199	57.959	30.1603	107.838	20.2695	54.77	15.1401
26.634	-0.01906	26.844	-0.34214	57.96	30.1741	107.839	20.2224	54.771	15.1469
26.635	-0.01931	26.845	-0.33051	57.961	30.1808	107.84	20.1657	54.772	15.1533
26.636	-0.01548	26.846	-0.31731	57.962	30.1802	107.841	20.1056	54.773	15.1595
26.637	-0.01625	26.847	-0.30278	57.963	30.172	107.842	20.0471	54.774	15.1658
26.638	-0.01087	26.848	-0.28712	57.964	30.1564	107.843	19.9937	54.775	15.1721
26.639	0.00114	26.849	-0.27056	57.965	30.1337	107.844	19.9479	54.776	15.1788
26.64	-0.0073	26.85	-0.25328	57.966	30.1041	107.845	19.9116	54.777	15.1859
26.641	-0.00806	26.851	-0.23548	57.967	30.0684	107.846	19.8867	54.778	15.1936
26.642	-0.01497	26.852	-0.21731	57.968	30.0271	107.847	19.8755	54.779	15.2017
26.643	-0.0188	26.853	-0.19894	57.969	29.9811	107.848	19.8806	54.78	15.2103
26.644	-0.02212	26.854	-0.18047	57.97	29.9313	107.849	19.904	54.781	15.219
26.645	-0.03668	26.855	-0.16203	57.971	29.8786	107.85	19.9465	54.782	15.2277
26.646	-0.04563	26.856	-0.14371	57.972	29.824	107.851	20.0065	54.783	15.2357
26.647	-0.06684	26.857	-0.12559	57.973	29.7686	107.852	20.0799	54.784	15.2424
26.648	-0.0814	26.858	-0.10773	57.974	29.7132	107.853	20.1599	54.785	15.2468
26.649	-0.09546	26.859	-0.09018	57.975	29.659	107.854	20.2382	54.786	15.2478
26.65	-0.11309	26.86	-0.07299	57.976	29.6068	107.855	20.3062	54.787	15.2441
26.651	-0.11897	26.861	-0.0562	57.977	29.5574	107.856	20.3565	54.788	15.234
26.652	-0.12638	26.862	-0.03984	57.978	29.5117	107.857	20.3844	54.789	15.2158
26.653	-0.12715	26.863	-0.02393	57.979	29.4702	107.858	20.3887	54.79	15.1875
26.654	-0.12382	26.864	-0.00853	57.98	29.4335	107.859	20.3711	54.791	15.1468
26.655	-0.13379	26.865	0.00635	57.981	29.4021	107.86	20.3359	54.792	15.0914
26.656	-0.13302	26.866	0.02065	57.982	29.3763	107.861	20.2886	54.793	15.0188
26.657	-0.14708	26.867	0.03432	57.983	29.3564	107.862	20.2344	54.794	14.9266
26.658	-0.15602	26.868	0.0473	57.984	29.3425	107.863	20.1777	54.795	14.8123
26.659	-0.16701	26.869	0.05952	57.985	29.3347	107.864	20.1224	54.796	14.6734
26.66	-0.18873	26.87	0.0709	57.986	29.3329	107.865	20.072	54.797	14.5076
26.661	-0.19308	26.871	0.08135	57.987	29.3369	107.866	20.031	54.798	14.313
26.662	-0.20457	26.872	0.09077	57.988	29.3463	107.867	20.0058	54.799	14.0877
26.663	-0.21863	26.873	0.09906	57.989	29.3607	107.868	20.0045	54.8	13.8303
26.664	-0.23268	26.874	0.10608	57.99	29.3795	107.869	20.036	54.801	13.5398
26.665	-0.24725	26.875	0.11174	57.991	29.4017	107.87	20.1072	54.802	13.2157
26.666	-0.25006	26.876	0.11591	57.992	29.4264	107.871	20.2201	54.803	12.8581
26.667	-0.26207	26.877	0.11847	57.993	29.4521	107.872	20.3681	54.804	12.4675
26.668	-0.26641	26.878	0.11932	57.994	29.4774	107.873	20.5341	54.805	12.0452
26.669	-0.27945	26.879	0.11835	57.995	29.5003	107.874	20.6894	54.806	11.5928
26.67	-0.29606	26.88	0.11548	57.996	29.5185	107.875	20.7961	54.807	11.1127
26.671	-0.30347	26.881	0.11064	57.997	29.5294	107.876	20.8111	54.808	10.6078
26.672	-0.31037	26.882	0.1038	57.998	29.5301	107.877	20.6929	54.809	10.0816
26.673	-0.31114	26.883	0.09495	57.999	29.5173	107.878	20.4081	54.81	9.53796
26.674	-0.31139	26.884	0.08409	58	29.4873	107.879	19.9375	54.811	8.98103
26.675	-0.32289	26.885	0.07128	58.001	29.436	107.88	19.2804	54.812	8.41539
26.676	-0.32212	26.886	0.0566	58.002	29.3591	107.881	18.4552	54.813	7.84577
26.677	-0.328	26.887	0.04018	58.003	29.2522	107.882	17.4974	54.814	7.27702
26.678	-0.31139	26.888	0.02218	58.004	29.1105	107.883	16.454	54.815	6.71396
26.679	-0.29784	26.889	0.00279	58.005	28.9294	107.884	15.3769	54.816	6.16129
[truncated: 16,536 more rows]

## Sheet: Figure 3e
		STDEV		STDEV
[truncated: 5 more rows]

## Sheet: Figure 4a
	commercial	RRF-FEP1	RRF-FEP2	RRF-FEP3	RRF-FEP4
[truncated: 1,866 more rows]

[truncated: 20 more sheets: Figure 4b, Figure 4d, Figure 4e, Figure 5a, Figure 5b, Figure 5c, Figure 5e, Figure 5f, Figure 5h, Figure 5i, Figure S2, Figure S3, Figure S4, Figure S5, Figure S7, Figure S8, Figure S9, Figure S10, Figure S12, Figure S13]
